# Supplementary material for: Urban green spaces and resident health: an empirical analysis from data across 30 provinces in China
Source: Front Public Health. 2024 May 30;12:1425338. doi: 10.3389/fpubh.2024.1425338 (PMC11170103; doi:10.3389/fpubh.2024.1425338)
Supplement: Supplementary file 1 [file Table_1.XLS]

## Sheet: Sheet1
id	year	idname	jmjk	csld	dysx	yslp	llhcd	xbtz	jjsp	cyjg	ldmj	jcqldmj	pmnd	jmsj
210000	2022	辽宁省	5139.31	115071	0	3.48493	0.200163	97.25	68775	40.6	150462	108736	4.59101e+06	443
220000	2022	吉林省	5922.67	67432.9	0	2.87469	0.177542	99.82	55347	35.4	99450.8	61493.7	4.74329e+06	381
210000	2021	辽宁省	4813.09	112620	0	3.4797	0.188048	97.6	65026	39.4257	147670	106269	4.9152e+06	463
210000	2020	辽宁省	4486.87	113730	0	3.4484	0.174154	99.6983	58872.4	37.4	147906	106902	5.23939e+06	473
220000	2021	吉林省	5400.7	65237.5	0	2.87074	0.167144	100.3	55450	36.0264	94452.5	58196.5	5.36585e+06	389
210000	2019	辽宁省	4160.65	110859	0	3.44617	0.159231	100.71	57191	38.3	128137	104189	5.27556e+06	530
510000	2022	四川省	5642.82	148548	1	4.22523	0.181248	101.78	67777	37.3	143459	131724	8.57524e+06	1428
630000	2009	青海省	1399.34	3261	0	0.652325	0.069923	101.21	19454	53.2	3290	3227	9.54817e+06	113
630000	2010	青海省	1661.23	3346	0	0.71784	0.0630353	101.91	24115	55.1	3387	3315	9.03174e+06	114
630000	2013	青海省	2813.15	4909.43	0	1.08181	0.0715035	103.85	36875	57.3	4772.46	4603.46	9.41402e+06	124
630000	2006	青海省	613.67	2925	0	0.438255	0.0697168	103.15	11762	51.6	2744	2682	8.63765e+06	73
460000	2015	海南省	2883.25	12737	1	1.35325	0.0844233	110.47	40818	23.6532	14883.4	11359.1	564641	116
460000	2014	海南省	2442.5	12522.2	1	1.23837	0.0765826	115.37	38923.7	25.0226	14671.8	11175.8	638532	117
520000	2021	贵州省	3887.14	49608.5	1	3.39081	0.117628	104.79	50808	35.6609	99356.4	47248.6	3.86229e+06	352
630000	2007	青海省	875.56	3040	0	0.470004	0.0652131	102.74	14257	53.3	3022	2960	9.48894e+06	86.5
630000	2019	青海省	5843.23	7577.31	0	1.4207	0.0853581	106.91	48981.5	39.1	7309.06	7112.44	6.89064e+06	215
630000	2015	青海省	3667.8	5786.92	0	1.23837	0.070974	109.29	41252	49.9497	5731.55	5482.78	8.42647e+06	142
450000	2022	广西壮族自治区	4490.56	76382.6	1	3.53135	0.131337	107.25	52164	34	81235.5	66693.8	5.69698e+06	369
640000	2008	宁夏回族自治区	1140.45	11756	0	0.71784	0.0647027	103.71	17892	52.9	14546	11053	2.18948e+06	89
460000	2018	海南省	4307.91	15418.7	1	1.49962	0.0821363	104.69	51955.3	22.68	17370.5	13889.6	507380	140
630000	2012	青海省	2485.95	3968	0	0.955511	0.0700544	106.35	33181	57.69	4033	3865	7.74189e+06	134
460000	2017	海南省	3991.16	12972.6	1	1.43508	0.0819372	110.02	48430	22.327	15342.8	11757	580419	136
640000	2006	宁夏回族自治区	688.115	7805	0	0.604316	0.0595775	103.84	11847	49.2	8386	6646	2.50359e+06	50
630000	2014	青海省	3004.89	5234.5	0	1.19392	0.071028	101.09	39671	53.5883	5340.18	5141.91	9.31828e+06	151
460000	2016	海南省	3306.78	12934.5	1	1.39377	0.082489	111.46	44347	22.3515	15265	11640.7	573233	131
630000	2016	青海省	4043.05	6143.34	0	1.24415	0.0721877	105.8	43531	48.5903	6151.49	5776.72	8.19443e+06	152
630000	2022	青海省	7664.29	9134.91	0	1.45629	0.102232	100.95	60724	43.9	9160.32	8557.76	7.01815e+06	229
630000	2011	青海省	1923.12	3793	0	0.837248	0.0593325	102.61	29522	58.4	3894	3831	9.00615e+06	131
460000	2019	海南省	4810.05	15984.7	1	1.60543	0.0931973	106.34	56506.8	20.7	17660.7	14187.6	467981	192
360000	2010	江西省	992.04	43536	1	2.52252	0.0760601	107.985	21253	54.2	42288	40342	6.02227e+06	372
520000	2007	贵州省	123.71	12085	1	2.06939	0.0829792	107.12	6915	41.9	27193	10626	6.30521e+06	144.5
640000	2007	宁夏回族自治区	914.28	9800	0	0.636577	0.0624101	103.08	14649	50.8	12067	8891	2.23136e+06	69.5
630000	2017	青海省	4513.49	6505.7	0	1.34286	0.0789634	105.93	44047	44.2852	6425.57	6220.88	7.65932e+06	139
630000	2021	青海省	7057.27	8683.42	0	1.43984	0.0989028	101.19	56398	39.8194	8720.5	8206.64	6.8686e+06	234
520000	2022	贵州省	3911.23	50345.5	1	3.43302	0.121241	104.55	52321	35.3	100487	47987.9	4.17151e+06	374
520000	2008	贵州省	398.01	12154	1	2.17872	0.0814042	108.21	8824	42.3	27484	10751	6.50756e+06	150
630000	2018	青海省	5107.2	6864.08	0	1.36354	0.0758342	108.34	47689.5	43.52	6676.77	6438.02	8.31355e+06	186
650000	2006	新疆维吾尔自治区	936.11	20196	0	2.11986	0.0664847	102.41	15000	48	18048	17886	7.79321e+07	287
650000	2011	新疆维吾尔自治区	2309.05	33772	0	2.52892	0.0660802	105.31	30087	48.8	44097	30672	7.89661e+07	302
640000	2017	宁夏回族自治区	4383.5	18510.6	0	1.38128	0.0845921	96.91	50765	45.8993	26417.5	17572.9	1.86511e+06	128
510000	2021	四川省	5236.67	144964	1	4.19268	0.17582	102.03	64326	36.9565	139518	127880	8.24119e+06	1296
640000	2009	宁夏回族自治区	1366.61	12443	0	0.792993	0.0679506	104.24	21777	48.9	14525	11699	2.0639e+06	89
520000	2014	贵州省	1846.75	24586.7	1	2.90252	0.0922248	104.68	26437	41.6283	35721.5	22634	6.38298e+06	281
640000	2015	宁夏回族自治区	3411.75	17236.8	0	1.21788	0.0736178	106.16	43805	47.3801	24132.2	16534.5	2.02732e+06	81
650000	2007	新疆维吾尔自治区	1121.28	21736	0	2.20055	0.0680903	103.47	16999	46.8	32648	19233	8.35317e+07	283
520000	2020	贵州省	3863.05	45780.6	1	3.31926	0.115566	104.499	46266.7	34.8	56824.8	43412.4	3.55306e+06	423
640000	2010	宁夏回族自治区	1592.77	13321	0	0.86289	0.0641001	107.655	26860	49	17387	12535	2.33215e+06	86
520000	2013	贵州省	1577.7	23964	1	2.81361	0.0927867	107.05	23151	40.5	34026	21565	6.22652e+06	281
640000	2011	宁夏回族自治区	1818.94	13904	0	0.947789	0.0547318	111.07	33043	50.2	18399	13175	2.26771e+06	76
520000	2006	贵州省	-150.59	11900	1	1.8901	0.0805977	106.99	5787	43	26845	10355	6.3868e+06	139
520000	2009	贵州省	672.31	12631	1	2.27727	0.0827117	107.03	10309	37.7	27771	10885	6.04481e+06	216
620000	2011	甘肃省	1535	18260	0	2.25024	0.0890542	108.18	19595	47.4	16337	15750	1.57512e+07	353
360000	2009	江西省	886.51	38008	1	2.44582	0.0807686	104.77	17335	51.2	37596	35255	6.29951e+06	369
450000	2021	广西壮族自治区	4114.88	67556.5	1	3.46261	0.125893	107.47	49206	33.0946	76104.7	59444.3	5.42932e+06	391
630000	2008	青海省	1137.45	3117	0	0.565314	0.0685041	101.61	17389	55.1	3130	3035	8.63031e+06	100
630000	2020	青海省	6450.25	8444	0	1.41828	0.086782	104.973	50818.6	38	8442.96	7928.1	6.71904e+06	233
360000	2008	江西省	780.98	34234	1	2.3528	0.0838402	104.56	14781	52.7	32448	31564	6.61392e+06	341
460000	2013	海南省	2067.69	12450	1	1.16627	0.0814725	111.71	35663	27.7	14422.6	10913.4	672923	113
210000	2018	辽宁省	3966.09	106585	0	3.44808	0.149759	100.37	58007.5	39.6	122259	98965.3	5.1993e+06	508
460000	2022	海南省	6079.89	17771.4	1	1.81156	0.112886	113.36	66602	19.2	19682.7	16531	443248	239
640000	2016	宁夏回族自治区	3730.5	17860	0	1.28923	0.0778327	106.7	47194	46.9748	25088.2	16969.5	1.99033e+06	79
520000	2015	贵州省	2136.78	28308.7	1	2.97757	0.0947867	107.12	29847.2	39.4935	36739.2	26247.6	5.48406e+06	272
360000	2007	江西省	675.45	31268	1	2.25024	0.089473	104.64	12633	51.7	31127	28754	6.52583e+06	334.5
460000	2012	海南省	2034.02	10939	1	1.10856	0.0727322	113.6	32377	28.17	50668	9818	584519	113
640000	2014	宁夏回族自治区	3125.39	16760	0	1.17865	0.067778	105.8	41834	48.7351	23195.3	16075.7	2.00336e+06	72
530000	2020	云南省	4044.74	51232.3	1	3.48186	0.107463	107.164	51975.2	33.8	51337.5	46305.5	7.46158e+06	614
520000	2010	贵州省	946.61	13726	1	2.35423	0.085684	109.52	13119	39.1	28675	11358	5.93832e+06	211
460000	2011	海南省	1862.06	9950	1	1.04732	0.0688367	108.28	28898	28.3	49784	8817	747204	138
530000	2008	云南省	763.23	19988	1	2.56187	0.0787603	108.3	12587	43	18391	17491	9.92212e+06	344
530000	2021	云南省	4380.59	53223.6	1	3.49742	0.112748	106.34	57686	35.3242	53237.9	48156.2	8.19421e+06	678
610000	2011	陕西省	1952.93	31292	0	2.73307	0.0849074	105.42	33464	55.4	28169	26364	9.50581e+06	439
520000	2016	贵州省	2472.37	31080.3	1	3.04595	0.0962393	106.65	33246	39.6505	40807.8	29074.2	5.19198e+06	296
460000	2021	海南省	5656.61	16706.1	1	1.81482	0.108148	113.47	63707	19.1315	18442.6	15170.6	420987	234
460000	2020	海南省	5233.33	15870	1	1.76644	0.104303	112.857	55130.9	19.1	17652.3	14383.5	398726	181
640000	2012	宁夏回族自治区	2085.87	15331	0	1.02245	0.0662963	104.52	36394	49.52	19833	14644	2.13469e+06	58
520000	2011	贵州省	1220.91	16421	1	2.46385	0.0910379	112.01	16413	38.5	30521	13704	6.46578e+06	203
530000	2006	云南省	419.31	14004	1	2.39699	0.0752436	107.15	8970	42.8	13169	13169	1.01311e+07	341
610000	2012	陕西省	2292.88	34848	0	2.8285	0.092767	107.08	38564	55.86	30990	28935	8.80123e+06	520
640000	2013	宁夏回族自治区	2568.91	16193	0	1.13462	0.0707538	104.32	39613	49.3	21919	15509	2.14439e+06	73
650000	2009	新疆维吾尔自治区	1491.62	29055	0	2.37211	0.0665999	102.61	19942	45.1	36359	26207	79617617	314
460000	2010	海南省	1690.1	9434	1	0.955511	0.0784314	111.225	23831	27.7	49029	8212	562310	113
520000	2012	贵州省	1378.38	19221	1	2.63333	0.0915689	105.66	19710	39.08	32948	16563	6.769e+06	248
510000	2012	四川省	1740.81	73577	1	3.66382	0.11814	109.96	29608	51.66	83179	65781	1.32216e+07	939
360000	2006	江西省	569.92	26193	1	2.17589	0.0849285	105.13	10798	49.7	24488	23901	6.46482e+06	328
520000	2017	贵州省	2916.38	36505.2	1	3.14845	0.0994867	107.23	37956.1	40.0872	47360	34131.6	4.84251e+06	328
510000	2020	四川省	4830.52	135545	1	4.17408	0.169317	102.186	58125.5	36.2	130514	119302	7.90714e+06	1315
460000	2009	海南省	1518.14	8996	1	0.854415	0.0876939	114.17	19254	26.8	48947	7811	634542	103
610000	2007	陕西省	593.13	24600	0	2.46725	0.0963558	101.55	14607	54.2	21524	19854	8.51654e+06	417.5
460000	2008	海南省	1346.18	8628	1	0.795252	0.0894977	109.81	17175	29.8	48754	7417	758655	65
610000	2015	陕西省	3307.08	43550.7	0	3.05353	0.103494	102.59	47626	50.3951	56107.6	36898.2	7.36491e+06	624
640000	2020	宁夏回族自治区	5244.28	20735.2	0	1.41828	0.0961901	103.827	54527.8	41	26933.9	19596	1.49035e+06	114
120000	2020	天津市	6545.33	43991.7	0	1.92132	0.147533	106.307	101614	34.1	43704.2	40325.6	567216	296
640000	2018	宁夏回族自治区	4992.64	19534.9	0	1.41099	0.0899255	98.27	54094.2	44.54	25114.9	18508.8	1.78377e+06	162
620000	2020	甘肃省	4059.58	32702.4	0	2.84433	0.125813	103.102	35994.8	31.6	30252.6	29280.6	1.18815e+07	713
620000	2021	甘肃省	4591.82	33665.8	0	2.90799	0.130423	103.45	41046	33.8422	31168	30363.5	1.19431e+07	779
450000	2015	广西壮族自治区	2103.71	47952.4	1	3.06572	0.0976318	105.57	35190	45.9291	82381.8	41932.7	7.58034e+06	357
530000	2016	云南省	2754.12	42813.4	1	3.23317	0.0837548	102.16	31093	38.4771	43101.1	38642.9	8.51465e+06	492
620000	2010	甘肃省	1153.86	17159	0	2.20166	0.0824863	105.99	16113	48.2	15275	14645	1.54745e+07	305
530000	2011	云南省	1467.66	31147	1	2.85302	0.0768628	104.1	19265	42.5	31940	27679	1.01635e+07	424
650000	2010	新疆维吾尔自治区	1676.79	30530	0	2.45273	0.0618982	103.96	25034	47.7	37686	27773	8.38293e+07	321
460000	2007	海南省	1174.22	8254	1	0.732368	0.0886175	109.95	14555	29.8	48289	7092	746644	94.5
450000	2013	广西壮族自治区	1795.64	43435.1	1	2.92959	0.0929468	109.44	30741.2	47.7	69870.4	38114.5	8.92312e+06	294
140000	2011	山西省	1555.72	36636	0	2.7543	0.0776598	104.93	31357	59	32513	32146	9.09317e+06	620
120000	2006	天津市	2062	19977	0	1.47247	0.105529	96.81	41163	57.1	15657	15657	982670	95
450000	2020	广西壮族自治区	3739.2	66812.5	1	3.38642	0.121973	107.045	44308.9	32.1	74719.2	58134.4	5.16166e+06	384
450000	2017	广西壮族自治区	2851.55	55297.5	1	3.18263	0.0974619	109.2	38102	40.2243	88788.9	48306.2	7.05819e+06	393
620000	2014	甘肃省	2199.13	24010.5	0	2.50471	0.0893358	107.6	26432.9	42.8043	22342.2	21510.1	1.57844e+07	462
520000	2018	贵州省	3352.12	40698.8	1	3.20112	0.113406	109.37	41243.6	38.87	51561.3	37830.4	4.32921e+06	357
120000	2010	天津市	2737.28	22014	0	1.58515	0.0850077	100.605	72994	52.5	19221	19221	868293	122
460000	2006	海南省	1002.26	7637	1	0.688135	0.0865385	109.93	12654	27.4	6661	6521	707724	124
140000	2012	山西省	1841.79	39133	0	2.80518	0.0796601	104.46	33628	55.57	35653	34595	8273906	648
450000	2006	广西壮族自治区	-147.92	24273	1	2.27006	0.0898617	109.18	10296	38.9	51276	20612	9.27719e+06	293
610000	2014	陕西省	2977.53	39143.4	0	2.99273	0.106118	107.05	46929	54.1395	36354	33004.6	7.8387e+06	580
610000	2013	陕西省	2701.11	36771.6	0	2.91831	0.0982841	105.02	43117	55.5	33852.7	31001.1	8.42273e+06	540
450000	2011	广西壮族自治区	1433.08	37884	1	2.7213	0.0953989	109.97	25326	48.4	64461	33044	9.4519e+06	354
360000	2011	江西省	1308.88	47736	1	2.60712	0.076223	111.2	26150	54.6	45063	44216	6.77087e+06	376
310000	2006	上海市	2600.26	32108	1	2.23216	0.144145	98.71	57695	48.5	30609	30444	337927	299
220000	2020	吉林省	4878.73	63254.3	0	2.85128	0.156073	99.6946	50799.8	35.1	92571.4	55874.9	5.9884e+06	362
530000	2007	云南省	591.27	17905	1	2.47654	0.0744869	106.32	10540	43.3	16511	15439	1.0399e+07	342.5
150000	2006	内蒙古自治区	-34.06	22065	0	1.94305	0.077908	104.05	20053	48.6	21187	20852	3.72497e+07	281
620000	2015	甘肃省	2516.1	25196.3	0	2.5471	0.0936416	106.18	26165.3	36.7401	23560.1	22679.6	1.50037e+07	468
610000	2006	陕西省	253.18	22768	0	2.40604	0.0892578	101.19	12138	53.9	18873	18360	8.83619e+06	417
230000	2017	黑龙江省	3542.76	64511	0	3.18511	0.121372	103.83	41916	25.5341	69711.4	59468.8	1.52927e+07	414
120000	2008	天津市	2399.64	20051.7	0	1.51183	0.1228	97.21	55473	60.1			947712	94
610000	2009	陕西省	1273.03	26575	0	2.59824	0.0989434	102.58	21688	51.9	23426	22025	8.01181e+06	436
650000	2012	新疆维吾尔自治区	2536.29	34428	0	2.57718	0.0679549	103.97	33796	46.39	49512	31355	7.98858e+07	330
120000	2011	天津市	3034.87	24537	0	1.59737	0.0976937	98.83	85213	52.4	21728	21728	936831	160
530000	2017	云南省	3149.36	44398.7	1	3.31346	0.0840112	107.41	34221	37.8898	45173.5	39824.1	8.341e+06	637
120000	2015	天津市	4866.32	32208.2	0	1.8516	0.102941	120.43	107960	46.5844	28406	28406	852506	189
450000	2014	广西壮族自治区	1910.1	46834.3	1	3.0037	0.095351	108.36	33089.6	46.7365	72413.8	40245.5	9.00772e+06	302
620000	2016	甘肃省	2889.18	27417.6	0	2.59749	0.0995446	102.85	27643	34.9365	26339.1	25453.5	1.42646e+07	530
520000	2019	贵州省	3838.96	42791.5	1	3.27714	0.115808	107.42	46433	36.1	54432.7	39764.4	4.10878e+06	365
500000	2009	重庆市	1247.82	30143	1	2.22678	0.115765	100.66	22920	52.8	32451	27742	3.78531e+06	282
310000	2013	上海市	5170.21	38312	1	2.43624	0.106412	106.24	90993	37.2	124295	33807	341375	300
610000	2010	陕西省	1612.98	29042	0	2.65535	0.085295	104	27133	53.8	26063	24147	8.63971e+06	442
310000	2014	上海市	5546.92	38382	1	2.46385	0.096808	106.7	97370	34.6564	125741	33878.2	336834	310
310000	2015	上海市	6362.02	38451.9	1	2.50797	0.128186	108.37	103796	31.8069	127332	33957.5	335683	354
310000	2010	上海市	3690.26	38105	1	2.35233	0.101216	106.02	76074	42.1	120148	33558	323948	240
530000	2018	云南省	3425.52	46299.2	1	3.37143	0.0957458	107.67	37136.3	38.91	46425.6	41313.7	7.90821e+06	583
650000	2008	新疆维吾尔自治区	1306.45	23928	0	2.29001	0.0718796	103.14	19893	49.6	34239	21316	78327305	279
220000	2014	吉林省	2806.76	48821.3	0	2.64617	0.101699	103.65	50160	52.7894	45262.5	43908.3	9.13066e+06	228
120000	2017	天津市	5554.36	40068.8	0	1.92279	0.11285	111.1	118944	40.9376	44308.7	35844.1	712104	254
500000	2006	重庆市	488.34	14805	1	1.92132	0.114478	102.56	12457	43	17827	13735	3.91328e+06	114
150000	2009	内蒙古自治区	1317.08	31648	0	2.16791	0.0845621	105.01	40282	52.5	29585	29080	3.54305e+07	307
210000	2017	辽宁省	3675.32	107690	0	3.39652	0.14076	100.12	53526.7	39.2999	122999	99691.9	5.98822e+06	503
510000	2019	四川省	4424.37	127810	1	4.14599	0.157382	96.73	55774	37.3	124158	112734	8.73951e+06	1295
220000	2017	吉林省	3707.67	51954.3	0	2.73242	0.121968	102.42	54838	46.8299	48070.1	46343	7.33664e+06	297
620000	2017	甘肃省	3095.17	28914.8	0	2.68512	0.103269	103.27	28496.5	34.3408	26851	25789.7	1.31748e+07	638
150000	2007	内蒙古自治区	416.32	24892	0	2.00013	0.0816641	103.08	25393	51.8	24068	23283	3.55064e+07	289.5
500000	2008	重庆市	994.66	25436	1	2.12406	0.119593	101.67	18025	47.7	28473	23377	3.93348e+06	295
360000	2016	江西省	2374.79	59819.2	1	3.04023	0.0959664	108.45	40400	47.7298	56768	55755.2	5.22352e+06	612
150000	2011	内蒙古自治区	2217.84	36718	0	2.30857	0.0689053	98.85	57974	56	41059	34021	3.45564e+07	314
310000	2019	上海市	10430.5	45605.1	1	2.68444	0.16263	107.86	157279	27	157785	43706.9	227260	482
310000	2007	上海市	2872.76	33299	1	2.26176	0.142507	99.29	66367	46.6	31789	31626	359437	232.5
230000	2020	黑龙江省	5578.38	67367.2	0	3.23199	0.156134	100.345	42634.6	25.4	71526.2	60566.6	1.17198e+07	440
640000	2019	宁夏回族自治区	4909.75	20219.7	0	1.41099	0.0951147	105.95	54217	42.3	26215.9	19094.8	1.55061e+06	115
620000	2012	甘肃省	1725.36	20462	0	2.41859	0.0923885	106.01	21978	46.02	18548	17979	1.45521e+07	380
610000	2008	陕西省	933.08	25548	0	2.53489	0.0958852	102.79	18246	56.1	22230	21062	8.03502e+06	418
450000	2018	广西壮族自治区	3278.54	58922.3	1	3.2422	0.100265	108.47	41489.2	39.67	92058.4	51329	6.35297e+06	416
420000	2008	湖北省	939.57	58867	1	2.82672	0.101302	102.88	19860	43.8	52170	49662	9.70448e+06	428
620000	2009	甘肃省	1001.65	16515	0	2.09802	0.083401	103.8	12872	45.1	14702	14065	1.60111e+07	295
450000	2016	广西壮族自治区	2557.03	50178.5	1	3.11129	0.0969344	108.43	38027	45.1677	84483.5	43459.3	6.77088e+06	373
450000	2007	广西壮族自治区	168.28	26135	1	2.35328	0.0918696	108.61	12555	40.7	53319	22026	9.44753e+06	307.5
220000	2008	吉林省	1212.98	35764	0	2.31599	0.0912615	102.37	23514	47.7	32142	31041	8.62575e+06	211
220000	2015	吉林省	3025.98	50444.4	0	2.67069	0.109143	102.02	51086	49.8162	47251.2	45690.3	9.51885e+06	240
230000	2016	黑龙江省	3133.43	63980.6	0	3.0915	0.119376	102.11	40432	28.6017	77048.2	58449.2	1.41562e+07	389
450000	2012	广西壮族自治区	1671.24	40631	1	2.82554	0.093278	107.72	27952	47.93	66964	35254	9.26968e+06	279
450000	2019	广西壮族自治区	3363.52	62877.3	1	3.32288	0.101674	106.98	42964	33.3	72408.8	54587.1	6.01116e+06	405
220000	2011	吉林省	1874.33	43428	0	2.49486	0.0870158	104.48	38460	53.1	38740	37946	8.46463e+06	219
150000	2008	内蒙古自治区	866.7	27047	0	2.08753	0.0810873	105.21	32214	55	26021	25191	3.69492e+07	298
620000	2013	甘肃省	2006.89	23301	0	2.45187	0.0889212	105.64	24538.9	45	21166.3	20436.6	1.66035e+07	392
230000	2006	黑龙江省	1683.79	42067	0	2.51122	0.080667	103.23	16195	54.4	36775	36440	1.30889e+07	272
310000	2011	上海市	3962.76	38172	1	2.37118	0.0787296	113.09	82560	41.3	122283	33637	319713	266
530000	2010	云南省	1107.15	28033	1	2.7543	0.0763541	106.05	15752	44.6	28126	24499	9.73623e+06	448
120000	2016	天津市	5294.21	37512.6	0	1.88403	0.113598	114.39	115053	42.3326	33398.1	33068.6	804641	188
620000	2018	甘肃省	3303.72	29861.1	0	2.78932	0.113167	103.65	31336.1	33.89	27221.8	26443.3	1.3758e+07	713
220000	2018	吉林省	4072.93	57920.9	0	2.81541	0.123709	102.03	55610.9	42.53	69260.2	51491.9	5.73579e+06	313
310000	2012	上海市	4588.86	38242	1	2.39608	0.0901218	108.78	85373	38.92	124204	33716	316188	379
350000	2020	福建省	4631.96	73563.1	1	3.07639	0.110977	106.942	105818	46.3	75283.3	67473.2	2.13187e+06	851
640000	2022	宁夏回族自治区	5913.34	20472.7	0	1.43031	0.10429	103.89	69781	48.3	26417.6	19619.2	1.59098e+06	125
230000	2018	黑龙江省	3728.4	65776.5	0	3.21928	0.122148	102.93	43274.4	24.64	70668.8	59914.4	1.22145e+07	446
650000	2022	新疆维吾尔自治区	7836.34	58798.1	0	2.88815	0.0838963	107.03	68552	41	78620.2	54280.2	6.25156e+07	503
420000	2007	湖北省	813.8	48788	1	2.71204	0.0988208	103.39	16206	43	44035	42361	9.33933e+06	403.5
650000	2021	新疆维吾尔自治区	6838.91	54133.1	0	2.9237	0.0808328	107.29	61725	37.3342	73737.1	49654.9	6.81292e+07	323
150000	2012	内蒙古自治区	2486.17	40978	0	2.40514	0.0787485	104.44	63886	55.42	46727	37718	3.31598e+07	336
640000	2021	宁夏回族自治区	5578.81	20809.7	0	1.41585	0.100547	104.11	62549	44.7018	27111.1	19652.6	1.54066e+06	140
310000	2008	上海市	3145.26	35717	1	2.28085	0.130414	100.18	73124	45.5	34256	34005	361855	166
230000	2011	黑龙江省	1905.43	60965	0	2.80518	0.0799218	101.29	32819	50.3	72166	55771	1.54034e+07	342
650000	2020	新疆维吾尔自治区	5841.48	52556.4	0	2.89867	0.0775901	106.852	53593.2	34.4	70829.5	47285.6	7.37427e+07	334
360000	2012	江西省	1461.47	49517	1	2.79545	0.0808941	107.64	28800	53.62	46874	46053	6.57964e+06	483
220000	2016	吉林省	3501.19	49858.1	0	2.71602	0.10852	103.41	53868	47.4051	46595.5	44650	7.21278e+06	247
650000	2019	新疆维吾尔自治区	4844.05	49041.1	0	2.92531	0.0806714	101.73	54280	35.3	68087.5	44212.3	7.17345e+07	352
500000	2010	重庆市	1500.98	35304	1	2.33795	0.115582	102.345	27596	55	37695	32715	3.8933e+06	507
610000	2017	陕西省	4010.09	51328.6	0	3.18346	0.110967	97.38	57266.3	49.6962	69219.3	45998.2	7.16929e+06	974
620000	2019	甘肃省	3527.34	31547.8	0	2.89702	0.115154	102.19	32994.6	32.8	29186.1	28117.2	1.18254e+07	713
230000	2019	黑龙江省	4027.08	64451.3	0	3.26805	0.13778	102.77	36182.8	26.6	68732	58123.6	1.26158e+07	454
450000	2009	广西壮族自治区	800.68	29670	1	2.57718	0.0930965	110.76	16045	43.6	57812	25990	8.29623e+06	321
310000	2016	上海市	7595.98	38548.9	1	2.55878	0.129631	105.87	116562	29.8321	128847	34103.9	286032	375
650000	2018	新疆维吾尔自治区	4843.23	51977.6	0	2.88424	0.0715583	99.76	49474.7	40.3	72853.3	47266.8	8.05277e+07	358
340000	2006	安徽省	76.54	37009	1	2.59002	0.102092	103.67	10055	43.1	63016	33214	7.05896e+06	311
140000	2010	山西省	1297.45	32869	0	2.74663	0.0757539	104.575	26283	56.9	31061	29032	8.05872e+06	660
230000	2012	黑龙江省	2148.47	62083	0	2.88032	0.0883714	103.66	35711	44.1	73820	56701	1.52797e+07	338
150000	2010	内蒙古自治区	1767.46	34625	0	2.23431	0.0756779	101.93	47347	54.6	38143	31899	3.72918e+07	316
350000	2007	福建省	675.52	30317	1	2.07443	0.100782	101.05	25908	49.2	28841	27473	3.76262e+06	456.5
650000	2017	新疆维吾尔自治区	4453.89	49718.9	0	2.819	0.0728352	102.12	44941	39.7988	68921.3	45404.3	7.12546e+07	348
220000	2006	吉林省	772.08	32062	0	2.20276	0.0825575	102.42	15720	44.8	27316	27257	7.98841e+06	211
310000	2018	上海市	9495.89	44856	1	2.63189	0.14952	106.61	134982	29.78	139427	42686.6	238884	422
360000	2014	江西省	1871.65	53585.8	1	2.92692	0.0924103	109.27	34674	52.4857	50808.8	49982.5	6.42365e+06	519
340000	2011	安徽省	1494.04	63055	1	3.01651	0.104768	102.7	25659	54.3	75977	55201	7.31232e+06	1592
530000	2019	云南省	3708.89	48370.5	1	3.4401	0.0988277	104.14	47944	34.3	48585.6	43559	7.87904e+06	645
140000	2009	山西省	1206.99	30027	0	2.67069	0.0808809	104.22	21522	54.3	27973	26852	7.31386e+06	562
650000	2016	新疆维吾尔自治区	4012.98	46185.4	0	2.75302	0.0723035	104.48	40564	37.794	64755.3	42290.8	8.2964e+07	345
510000	2018	四川省	3900.12	120929	1	4.09251	0.149889	98.67	48883.2	37.67	113537	107611	9.15681e+06	1395
350000	2006	福建省	473.99	28531	1	2.13417	0.0935322	102.03	21471	49.1	26345	26024	3.68637e+06	330
310000	2020	上海市	10591.6	46191.7	1	2.72261	0.162801	107.332	155768	26.6	164611	44307.4	196766	506
650000	2013	新疆维吾尔自治区	2945.97	38756.9	0	2.61958	0.0636772	105.25	37552.5	45	53562.2	35269.2	8.47917e+07	320
650000	2015	新疆维吾尔自治区	3691	44413.8	0	2.71005	0.0712862	104.12	40036	38.5681	60774.7	40413.4	7.84796e+07	341
530000	2014	云南省	1967.16	37265.8	1	3.11307	0.0872192	105.4	27263.6	41.2172	37308.8	33590	1.00087e+07	538
120000	2019	天津市	6233.15	43138	0	1.92132	0.120794	123.17	90370.6	35.2	42920.8	39472.5	603167	322
140000	2014	山西省	2188.87	43986.5	0	2.87582	0.085235	103.3	35070	49.3196	40448.2	38718.8	7.37565e+06	675
360000	2013	江西省	1632.17	51921.3	1	2.85819	0.0900297	108.52	31930	53.5	49239.3	48433.3	6.18809e+06	531
650000	2014	新疆维吾尔自治区	3266.62	41194.2	0	2.66026	0.0686946	104.5	40648	42.5835	57049.7	37711.2	8.38397e+07	326
360000	2015	江西省	2143.54	57120.4	1	2.98467	0.0906169	106.12	36724	50.2971	54146.8	53241	5.39646e+06	544
230000	2009	黑龙江省	1606.12	52652	0	2.68512	0.0866285	103.31	22447	47.3	64234	45954	1.19244e+07	305
450000	2008	广西壮族自治区	484.48	27464	1	2.47148	0.0935217	109.21	14966	42.4	55469	23597	9.46375e+06	322
220000	2009	吉林省	1433.43	39116	0	2.38232	0.0888743	104.89	26595	48.7	34755	34031	7.39804e+06	238
120000	2009	天津市	2568.46	20089	0	1.53471	0.110379	102.38	62574	53	17369	17369	953122	117
150000	2015	内蒙古自治区	3302.78	47999	0	2.59451	0.0955559	104.32	71100.5	50.4757	63089.8	44393.2	3.80118e+07	401
620000	2022	甘肃省	5124.06	35040.8	0	2.93863	0.134318	103.21	44968	35.2	32834	32028.1	1.20047e+07	748
530000	2015	云南省	2309.65	39514.2	1	3.168	0.0840604	104.98	28806	39.7684	39416.1	35612.6	8.93689e+06	553
230000	2013	黑龙江省	2525.77	63289.7	0	2.94022	0.0894127	102.94	37697	41.1	75064.5	57708.4	1.52791e+07	333
620000	2008	甘肃省	849.44	15045	0	2.02683	0.0816799	102.39	12110	46.3	14054	13362	1.48833e+07	286
140000	2020	山西省	4239.83	55599.6	0	3.10727	0.129016	104.06	50527.9	43.5	56624.9	50599.7	5.4595e+06	1281
610000	2016	陕西省	3535.66	45251.7	0	3.11529	0.107422	101.93	51015	48.9223	58679	38566.9	7.24872e+06	757
350000	2017	福建省	3598.89	66270.4	1	2.90362	0.0952484	104.12	82677	47.7107	69754.6	61106.1	2.87324e+06	698
310000	2017	上海市	8630.3	39049.2	1	2.59972	0.142591	103.54	126634	30.4595	136327	34395.2	256091	370
230000	2014	黑龙江省	2588.44	64223.9	0	3.00221	0.0939239	100.16	39226.3	36.8659	76346.2	58895.2	1.7873e+07	338
220000	2007	吉林省	992.53	32863	0	2.24496	0.0880839	102.64	19383	46.8	28980	27771	8.06744e+06	211
140000	2006	山西省	935.61	23392	0	2.41681	0.069848	102.27	14123	57.8	20287	19156	9.16409e+06	413
220000	2012	吉林省	2355.87	43906	0	2.54788	0.077389	103.47	43415	53.41	38781	38170	8.09824e+06	212
350000	2009	福建省	1078.58	36478	1	2.34469	0.100321	99.99	33840	49.1	41330	32951	3.48526e+06	610
210000	2012	辽宁省	2305.68	93550	0	3.13983	0.0993692	100.53	56649	53.25	118297	87098	6.64422e+06	457
420000	2021	湖北省	7592.39	119297	1	3.77046	0.15424	106.28	86416	37.896	113284	108353	5.2538e+06	829
420000	2006	湖北省	688.03	48165	1	2.65465	0.0979273	102.47	13296	44.4	41559	41490	8.884e+06	379
150000	2014	内蒙古自治区	2842.54	47147.6	0	2.55723	0.0933146	103.9	71046.4	51.3207	57371.7	43089.5	3.67867e+07	387
420000	2020	湖北省	5973.48	113217	1	3.71698	0.14587	105.834	74440.5	39.2	105752	100773	5.3674e+06	845
420000	2016	湖北省	3270.56	84563.1	1	3.58518	0.115746	105.49	55665	44.8621	82241.9	74166.7	7.39283e+06	661
500000	2007	重庆市	741.5	21229	1	2.00956	0.116828	102.56	14660	45.9	24185	19300	3.75653e+06	204.5
340000	2007	安徽省	360.04	43369	1	2.6362	0.105037	102.45	12045	44.7	59147	38656	7.75988e+06	870.5
140000	2007	山西省	1026.07	25230	0	2.38601	0.0729988	103.87	16945	60	21775	20377	8585619	426.5
210000	2016	辽宁省	3390.89	101712	0	3.3478	0.132241	101.86	50791	38.6865	116601	93133.5	6.12024e+06	564
210000	2013	辽宁省	2680.59	95868.5	0	3.18594	0.10215	101.97	61996.2	52.7	120514	89206	6.62507e+06	437
120000	2007	天津市	2230.82	20014.3	0	1.4884	0.108529	100.32	46122	57.3			969189	94.5
220000	2013	吉林省	2779.78	42201.5	0	2.58927	0.0965781	106.23	47428	52.8	38389.9	37787.7	8.47448e+06	219
340000	2010	安徽省	1210.54	55927	1	2.93386	0.101797	104.66	20888	52.1	71463	50214	7.23283e+06	1523
530000	2013	云南省	1808.68	35332.3	1	3.045	0.0801189	107.56	25322	42	34906.3	31516.2	9.85586e+06	513
110000	2020	北京市	13834	97141	0	2.5416	0.133013	104.652	164889	15.8	92683.4	92683.4	563906	551
140000	2008	山西省	1116.53	27569	0	2.53845	0.078755	102.93	20398	61.5	25266	24198	7.73479e+06	440
310000	2021	上海市	10752.7	46862.6	1	2.77509	0.174474	107.75	173630	26.4939	171215	44807.1	184177	519
530000	2012	云南省	1626.26	33796	1	2.96887	0.0775583	105.88	22195	42.87	35313	30347	9.87434e+06	517
360000	2017	江西省	2717.89	65754.1	1	3.15274	0.0975552	108.28	43424.4	48.1247	63746.6	61224.4	5.54164e+06	738
350000	2014	福建省	2553.68	56766.8	1	2.80215	0.0758651	108.56	63472	52.0265	60395.7	51718.8	3.43165e+06	636
120000	2018	天津市	5698.41	40987	0	1.91986	0.109192	115.72	120711	40.46	46498.5	37313.9	623630	283
500000	2012	重庆市	2110.5	45157	1	2.57108	0.129044	101.37	38914	52.37	47156	41948	3.96367e+06	357
430000	2010	湖南省	1042.05	48398	1	3.1506	0.0977467	105.435	24719	45.8	46028	43611	9.24854e+06	469
340000	2015	安徽省	2376.98	79284.7	1	3.28616	0.111833	104.9	35996.6	49.7456	93785.6	71582.1	6.60854e+06	1986
350000	2011	福建省	1660.43	46766	1	2.51931	0.0767077	97.37	47377	51.6	50802	42227	3.57518e+06	684
120000	2021	天津市	6857.51	47362.7	0	1.92716	0.159205	105.28	113732	37.3001	46072	43692.7	509140	315
500000	2011	重庆市	1754.14	41580	1	2.44755	0.124183	104.03	34500	55.4	43854	38752	4115360	410
500000	2015	重庆市	3315.82	53579	1	2.87074	0.132921	100.6	52321	44.9784	55934	49698	3.16915e+06	873
610000	2019	陕西省	4706.8	53372.5	0	3.28016	0.120466	103	66649	46.4	59615.7	48480.3	6.42857e+06	1035
610000	2018	陕西省	4508.42	52553	0	3.23357	0.111602	100.47	63477.5	49.75	71284.8	47634.7	6.53893e+06	1038
510000	2017	四川省	3680.6	113279	1	4.03158	0.139297	101.93	44651.3	38.7454	107505	100883	1.00497e+07	1257
440000	2014	广东省	2641.11	223676	1	3.70328	0.0827326	118.62	63469	46.3351	421884	200717	5.79344e+06	683
430000	2016	湖南省	2820.97	65998.8	1	3.75138	0.118897	104.51	46382	42.284	61452.6	58726.6	7.65599e+06	790
430000	2014	湖南省	2168.01	59519.3	1	3.57094	0.108723	105.29	40270.5	46.1661	57272.8	53576.2	9.98925e+06	573
620000	2007	甘肃省	697.23	13354	0	1.95019	0.0782409	102.82	10346	47.3	12598	12028	1.57128e+07	275.5
340000	2008	安徽省	643.54	47147	1	2.75398	0.107445	105.33	14485	46.6	59163	41989	7.439e+06	1430
340000	2014	安徽省	2172.67	75569	1	3.22684	0.104201	98.6	34424.6	53.1335	89511.7	67867.7	7.46593e+06	1313
150000	2017	内蒙古自治区	3995.95	51049.8	0	2.71005	0.108398	100.79	63764	39.7589	67171.4	47172.2	3.00985e+07	460
140000	2017	山西省	2938.24	47848.6	0	2.98315	0.0898854	108.34	42060	43.6547	63987.3	42893.2	7.0856e+06	1052
340000	2017	安徽省	2897.37	85955.9	1	3.42002	0.129951	104.92	43401.4	47.5175	102402	78211	6.21868e+06	3050
500000	2014	重庆市	2746.3	49999.9	1	2.77633	0.141243	105.88	47850	45.7775	52514.8	46029.9	3.47112e+06	648
350000	2010	福建省	1280.11	43385	1	2.4248	0.0789322	98.68	40025	51	47904	39259	3.2265e+06	686
110000	2015	北京市	8453.14	86808.6	0	2.41234	0.106545	109.45	106497	19.7381	81305.3	81305.3	1.0497e+06	513
530000	2009	云南省	935.19	24189	1	2.64048	0.0859614	108	13539	41.9	22372	21057	1.01351e+07	443
310000	2022	上海市	10913.7	47316.7	1	2.80518	0.186689	107.87	179907	25.7	172647	45783.3	171588	519
350000	2008	福建省	877.05	34090	1	2.21866	0.0999569	101.24	30123	50	38487	30892	3.82771e+06	583
430000	2018	湖南省	3601.22	75610.8	1	3.87619	0.124867	101.51	52948.6	39.68	72434.6	67316.9	6.334e+06	876
350000	2013	福建省	2213.36	54025.2	1	2.74791	0.0816425	107.89	58145	52	57612.8	49198.8	3.25185e+06	752
220000	2010	吉林省	1653.88	42218	0	2.44322	0.0837582	104.685	31599	52	37895	36923	7.1921e+06	222
420000	2009	湖北省	1065.34	61092	1	2.92959	0.101746	105.15	22677	46.6	54884	52308	9.54108e+06	489
150000	2013	内蒙古自治区	2798.11	43653	0	2.48574	0.08548	107.91	67835.6	54	49333	40180	3.38698e+07	350
350000	2015	福建省	2945.07	60736	1	2.85071	0.0900568	105.71	67965.5	50.2883	64466	55575.7	2.97082e+06	641
340000	2016	安徽省	2652.17	83497.8	1	3.33826	0.114665	105.52	39561	48.434	98554.8	75412.3	6.03741e+06	2261
140000	2016	山西省	2650.33	46910.2	0	2.94286	0.0869621	106.04	35532	38.5351	42985.8	41857.7	6.93983e+06	905
360000	2018	江西省	3170.63	71001.1	1	3.21687	0.0973477	105.83	47433.9	46.62	69708.2	66394.9	4.42293e+06	693
230000	2015	黑龙江省	2736.56	63478.9	0	3.05683	0.108383	101.59	39461.6	31.8098	76501.2	57918.3	1.72694e+07	354
140000	2015	山西省	2518.82	45087.8	0	2.90799	0.0918785	107.49	34918.7	40.6868	42033.1	40099.7	6.93913e+06	819
320000	2011	江苏省	1953.79	147157	1	3.38912	0.108172	100.86	62290	51.3	237486	135016	5.44975e+06	837
140000	2013	山西省	2018.84	41645.2	0	2.84839	0.0797143	105.52	34983.8	53.9	36346.6	35326.4	8.02114e+06	550
430000	2008	湖南省	452.73	42825	1	2.95595	0.105103	107.1	17521	44.2	41815	38615	1.02658e+07	366
430000	2015	湖南省	2402.06	62414.9	1	3.68135	0.112233	102.98	42753.9	44.3247	59359.1	56088.8	8.5593e+06	594
430000	2009	湖南省	747.39	45318	1	3.054	0.111774	104.89	20428	43.5	42940	40668	9.69205e+06	372
120000	2014	天津市	4291.29	27843	0	1.80665	0.116782	100.34	105231	49.1631	25307	25307	1.01267e+06	147
350000	2016	福建省	3226.83	63649.5	1	2.86106	0.099495	103.8	74707	48.9177	67247.5	58422.6	2.80782e+06	675
120000	2013	天津市	3750.1	26101	0	1.75267	0.114568	98.87	100105	50.6	23196	23196	970262	135
230000	2010	黑龙江省	1580.23	57146	0	2.77196	0.0832681	102.3	27076	50.2	69581	51045	1.34188e+07	316
150000	2016	内蒙古自治区	3599.67	49480.1	0	2.63333	0.0943887	102.05	72064	47.1844	65552.2	45676.3	3.33196e+07	421
420000	2015	湖北省	2818.49	82310.9	1	3.53544	0.112338	104.12	50653.8	45.697	80309.4	72127	8.55997e+06	627
350000	2012	福建省	1809.51	50569	1	2.63404	0.0859208	101.89	52763	51.71	54544	45931	3.52648e+06	575
420000	2011	湖北省	1608.66	69481	1	3.10906	0.101118	105.67	34197	50	62062	59527	1.05959e+07	471
350000	2018	福建省	3941.89	70325.6	1	2.95751	0.0948652	108.41	91197.2	48.13	72103	64342.6	2.59245e+06	727
230000	2007	黑龙江省	1657.9	43893	0	2.53449	0.0894212	102.12	18478	52.3	220137	38521	1.28498e+07	280
210000	2011	辽宁省	2020.59	90560	0	3.07177	0.107726	101.32	50760	54.7	95968	83793	7.12839e+06	451
430000	2017	湖南省	3130.08	70442.9	1	3.81176	0.121719	101.68	49558	41.7235	67668.7	62700.5	7.34484e+06	885
140000	2018	山西省	3282	48719.2	0	3.03639	0.103245	104.73	45328	42.15	48235	43603.4	6.26183e+06	1200
150000	2018	内蒙古自治区	4272.88	51562.7	0	2.76632	0.0985034	104.26	68302	39.37	67203.4	47365.3	3.09741e+07	506
320000	2021	江苏省	6075.51	212293	1	4.00478	0.170439	103.05	137039	44.4943	314448	196245	3.40575e+06	1522
110000	2016	北京市	9429.73	87449.8	0	2.45959	0.117417	105.85	118198	19.2622	82112.6	82112.6	946999	619
340000	2018	安徽省	3159.72	89664.8	1	3.49073	0.132016	106.06	47711.7	46.13	107515	81923.1	5.39981e+06	3293
510000	2016	四川省	3238.64	104354	1	3.9497	0.136962	99.73	40003	40.8353	100557	92870.1	1.06647e+07	1151
230000	2021	黑龙江省	7129.68	68703.4	0	3.26002	0.167774	100.42	47266	26.7171	73045.3	61774.6	11624264	439
420000	2010	湖北省	1191.11	64197	1	2.99773	0.0909209	105.41	27906	48.6	57883	55204	9.50087e+06	499
310000	2009	上海市	3417.76	38051	1	2.29958	0.140835	98.95	78989	39.9	116929	37660	369244	239
110000	2010	北京市	4147.2	65348	0	2.22786	0.0871405	104.18	73856	24	62672	62672	1.00716e+06	156
350000	2021	福建省	4987.22	78690.7	1	3.10817	0.115372	107.5	116939	46.8473	80849.7	72482.6	2.25857e+06	853
220000	2019	吉林省	4356.76	60932.5	0	2.83498	0.13291	101.94	43475	35.2	90003.2	53751.5	6.16077e+06	338
430000	2013	湖南省	1953.09	56633	1	3.44713	0.105706	105.7	36943	47	53483	51527.2	9.72059e+06	524
230000	2008	黑龙江省	1632.01	47843	0	2.61264	0.0911843	102.28	21727	52.5	58810	41912	1.66968e+07	288
360000	2019	江西省	3573.89	73229.3	1	3.28504	0.101492	104.29	53164	44.2	71933.5	68379.6	4.53823e+06	683
210000	2015	辽宁省	3221.86	99130	0	3.28466	0.128654	100.45	65354.4	45.4915	124193	92524.8	7.34668e+06	561
110000	2013	北京市	6337.38	70111	0	2.34181	0.0858256	107.62	94647.9	22.3	68438	68438	1.04928e+06	374
620000	2006	甘肃省	545.02	14978	0	1.88707	0.0739143	102.53	8757	45.8	9198	9198	1.55031e+07	265
340000	2012	安徽省	1857.08	65806	1	3.10144	0.103176	108.78	28792	54.64	79592	58891	6.69064e+06	1330
420000	2019	湖北省	4354.57	103464	1	3.6971	0.130713	101.45	77386.5	41.7	96910	92303.2	6.71937e+06	784
150000	2020	内蒙古自治区	5271.21	51058.1	0	2.78563	0.130521	104.258	72062.4	39.6	68540.9	47190.4	2.71008e+07	525
450000	2010	广西壮族自治区	1116.88	32875	1	2.66514	0.0924074	110.365	20219	47.1	60225	28630	8.20003e+06	337
150000	2019	内蒙古自治区	4604.72	51454.4	0	2.77944	0.101955	106.68	67852.1	39.6	69069.1	47505.8	2.87773e+07	551
530000	2022	云南省	4716.44	55561.8	1	3.52988	0.116673	106.1	61716	36.2	63269.9	50899.8	8.92684e+06	658
420000	2012	湖北省	1892.99	73427	1	3.2308	0.107613	103.83	38572	50.31	68803	62875	9.58412e+06	564
140000	2021	山西省	5014.37	55477.5	0	3.1307	0.136804	104.4	64821	49.6373	56597.1	50565.7	5.28069e+06	1296
110000	2017	北京市	10106.4	88843.8	0	2.48989	0.124993	102.65	128994	19.014	83501.3	83501.3	811118	611
340000	2020	安徽省	3995.66	101232	1	3.70819	0.150087	103.942	63426.5	40.5	119533	92761.8	4.64376e+06	2795
110000	2011	北京市	4841.29	66171	0	2.24813	0.0881944	104.09	81658	23.1	63540	63540	1.11214e+06	251
430000	2007	湖南省	158.07	39560	1	2.84723	0.103302	106.25	14492	42.6	39742	35685	9.65357e+06	364.5
410000	2020	河南省	3954.93	127423	0	4.2005	0.134875	100.604	55435	41.6	122110	110898	6.9714e+06	3091
110000	2009	北京市	4179.87	64373	0	2.19834	0.100954	104.27	70452	23.5	61695	61695	1033169	154
120000	2012	天津市	3394.9	25191	0	1.6771	0.104571	98.61	93173	51.68	22319	22319	870057	134
500000	2013	重庆市	2482.61	46452	1	2.69056	0.132466	103.96	43223	50.5	48123	42898	3.65048e+06	572
610000	2020	陕西省	5127.85	55986.8	0	3.30469	0.133234	104.787	66291.6	43.4	65893.7	50898.8	5.69996e+06	1123
330000	2006	浙江省	1402.03	61967	1	2.6953	0.100367	101.87	31874	54	57759	55166	3.93139e+06	561
420000	2018	湖北省	3951.21	96301.4	1	3.6725	0.124933	106.15	66615.7	43.41	93148.4	85623.1	6.32113e+06	865
610000	2022	陕西省	5969.95	66204	0	3.36592	0.146799	104.1	82864	48.6	80268.9	59680.6	5.01177e+06	1073
110000	2014	北京市	7411.41	86944.8	0	2.39608	0.0854922	102.24	99995	21.3063	80223	80223	1.19236e+06	426
340000	2013	安徽省	2025.71	70815	1	3.16125	0.105315	104.11	32000.9	54.6	83910	62867.6	7.50138e+06	1300
430000	2011	湖南省	1336.71	51872	1	3.24921	0.104807	105.98	29880	47.6	49593	47477	10672664	395
360000	2020	江西省	3973.35	78965.1	1	3.35271	0.118858	106.623	56871.1	43.1	77149.1	72784.3	3.70321e+06	743
410000	2022	河南省	4377.65	141908	0	4.32042	0.145501	100.79	62106	41.5	135170	125057	5.43037e+06	3135
330000	2007	浙江省	1576.27	66917	1	2.7389	0.106317	104.68	37411	54	63303	59521	4.23588e+06	428.5
110000	2012	北京市	5750.79	68204	0	2.30458	0.0860072	105.18	87475	22.7	65540	65540	1.02992e+06	485
230000	2022	黑龙江省	8680.98	68451.7	0	3.26308	0.178207	99.96	51096	29.2	74527.3	62503.7	1.15287e+07	432
510000	2015	四川省	2638.14	88179.7	1	3.88937	0.129394	100.89	36775	44.0822	87096	78858.3	1.09538e+07	1070
150000	2021	内蒙古自治区	5937.7	53338.8	0	2.81301	0.138406	104.38	85422	45.6961	70792.6	49108.7	3.04316e+07	542
120000	2022	天津市	7169.69	48572.8	0	1.92425	0.170069	105.01	119235	37	47712.6	44880.4	451063	321
330000	2011	浙江省	2598.22	85264	1	2.96939	0.0856794	95.77	59249	51.2	105200	77149	4.06009e+06	918
510000	2013	四川省	2066.41	79053.5	1	3.75326	0.127586	104.02	32617	51.7	88894.4	70590.8	1.32767e+07	937
320000	2015	江苏省	3729.07	179411	1	3.72231	0.126907	103.01	87995	45.7018	274071	165334	5.28981e+06	1002
420000	2017	湖北省	3698.89	89949.6	1	3.62754	0.122319	106.34	60199	43.5248	86713.1	79326.7	6.99283e+06	853
340000	2009	安徽省	927.04	51192	1	2.85934	0.101486	106.62	16408	48.7	67269	46332	7.53799e+06	1408
110000	2018	北京市	11609.1	90635.1	0	2.51447	0.112545	98.75	140211	18.63	85286.4	85286.4	741537	580
330000	2010	浙江省	2098.99	81546	1	2.91289	0.0933309	98.85	51711	51.6	79459	73688	3.76558e+06	910
610000	2021	陕西省	5548.9	63773.7	0	3.34815	0.139961	104.26	75360	46.3157	76176.3	57466.5	5.35586e+06	1108
340000	2019	安徽省	3518.93	95760.1	1	3.54789	0.139684	102.13	58495.6	41.3	114267	87632.8	5.58338e+06	3081
320000	2008	江苏省	1239.95	123581	1	3.15955	0.117366	95.07	39622	55	195460	112836	5.76021e+06	480
330000	2017	浙江省	4995.65	114194	1	3.44521	0.124793	111.48	92057	42.9454	159214	103021	3.19657e+06	2184
320000	2007	江苏省	1076.95	116157	1	3.09286	0.11152	95.59	33928	55.6	180784	104276	5.73703e+06	446
430000	2020	湖南省	4331.86	81334.6	1	3.95105	0.148124	104.766	62900.2	38.1	80964	72879.8	5.53031e+06	1006
360000	2021	江西省	4372.81	81240.6	1	3.42524	0.124062	107.05	65560	44.5083	79563.9	75010.1	3.62147e+06	780
210000	2014	辽宁省	3028.54	97148	0	3.24064	0.121616	102.74	65201.2	50.2492	121982	90409.8	7.57508e+06	432
420000	2013	湖北省	2123.1	76497.9	1	3.36107	0.0990598	103.33	42825.8	49.3	71622	65315.3	1.01249e+07	642
420000	2014	湖北省	2396.66	78674.7	1	3.45789	0.102546	103.9	47144.6	46.9422	75546.2	69067.6	9.0533e+06	611
440000	2011	广东省	1762.74	198464	1	3.48124	0.0655599	115.23	50807	49.7	410600	179017	6.4044e+06	803
500000	2020	重庆市	4860.2	67405.2	1	3.15913	0.170761	102.209	78170.4	40	70680.2	62036.1	2.08987e+06	1464
320000	2020	江苏省	5800.56	208084	1	3.97968	0.161969	103.153	121231	43.1	305816	192000	3.63414e+06	1381
500000	2016	重庆市	3492.19	55053.1	1	2.94916	0.139671	103.37	58502	44.5246	59757.6	51316.7	2.98821e+06	917
350000	2019	福建省	4276.7	72169.3	1	3.00667	0.0999708	107.51	107139	48.5	73903.2	66089.6	2.4993e+06	736
430000	2012	湖南省	1620.26	54219	1	3.3569	0.111059	106.57	33480	47.42	51822	49624	1.05251e+07	471
410000	2007	河南省	511.66	60966	0	3.17597	0.0757113	103.85	16012	55.2	53158	51456	1.18336e+07	574
410000	2021	河南省	4166.29	134460	0	4.27847	0.139894	101	59410	41.3189	128190	118211	6.20089e+06	3007
510000	2014	四川省	2305.81	83144.9	1	3.82777	0.139895	98.23	35128	48.928	82115.7	74435.3	11751107	937
510000	2011	四川省	1516.8	68330	1	3.51065	0.120345	104.43	26133	52.5	77406	61137	1.36126e+07	761
430000	2021	湖南省	4657.47	87173	1	3.97537	0.154674	105.06	69440	39.3506	97624.4	79165.1	5.53933e+06	1103
210000	2010	辽宁省	1765.88	87308	0	3.01651	0.103086	101.34	42355	54.1	92751	80961	6.20069e+06	486
360000	2022	江西省	4772.27	83444	1	3.4484	0.130315	106.92	70923	44.8	80560.1	77454	3.53972e+06	736
500000	2017	重庆市	3836.11	57376.3	1	3.02723	0.142795	99.57	63442	44.1942	61575.3	53638.4	2.67756e+06	1444
440000	2013	广东省	2366.42	217110	1	3.63337	0.0724441	110.84	58833	47.3	411978	194644	5.64583e+06	762
330000	2013	浙江省	3114.45	96604	1	3.13593	0.091987	107.54	68804.7	49.1	127927	87218.1	3.96932e+06	1075
320000	2016	江苏省	4200.21	184591	1	3.79121	0.135049	101.44	96887	44.7348	281855	170165	4.72074e+06	1098
320000	2006	江苏省	913.95	107752	1	3.03927	0.110588	94.92	28814	56.6	152885	97185	5.50456e+06	412
110000	2021	北京市	13901.3	97847.3	0	2.56725	0.142333	104.26	183980	18.0499	93127.2	93127.2	590899	658
140000	2019	山西省	3465.29	51705.1	0	3.08374	0.109955	102.32	45724	43.8	51445.6	46545.7	6.12635e+06	1202
320000	2010	江苏省	1565.95	137623	1	3.29398	0.10895	99.08	52840	52.5	227584	125965	5.43309e+06	933
410000	2018	河南省	3227.66	111943	0	4.10841	0.11055	102.45	50152.2	45.85	107112	98986.8	7.98822e+06	2666
140000	2022	山西省	5788.91	57004	0	3.12851	0.144804	104.37	73675	54	58288.3	51979.1	5.10189e+06	1227
320000	2018	江苏省	5012.01	196610	1	3.89488	0.142963	103.43	115168	44.5	293765	181118	4.36251e+06	1356
410000	2014	河南省	1991.07	90995.4	0	3.82712	0.0875913	102.33	37071.7	50.9944	85661.2	79482.4	9.97294e+06	1143
510000	2010	四川省	1292.79	61738	1	3.40519	0.10955	102.68	21182	50.5	72259	55320	1.38303e+07	711
350000	2022	福建省	5342.48	82730.6	1	3.14587	0.121935	107.38	126829	47.2	91088	76374.2	2.38527e+06	981
150000	2022	内蒙古自治区	6604.19	53383.4	0	2.81959	0.1469	104.11	96474	48.5	71573.2	49586.8	3.37624e+07	539
340000	2021	安徽省	4472.39	108424	1	3.71601	0.154408	104.35	70321	40.9998	127602	99276.1	4.36475e+06	3332
410000	2015	河南省	2382.38	94345.1	0	3.891	0.0985094	103.99	39122.6	48.4225	89952	83325.8	1.02407e+07	1380
110000	2008	北京市	4212.54	48707	0	2.16332	0.102883	103.38	63029	25.7	46993	46993	1.08231e+06	133
330000	2009	浙江省	1924.75	77665	1	2.83439	0.110727	101.93	44641	51.8	74362	70391	4.09698e+06	870
500000	2021	重庆市	5190.04	70034.5	1	3.18097	0.177577	102.33	86879	40.098	73382.7	64705.2	2.1315e+06	1502
440000	2015	广东省	3043.29	233376	1	3.77437	0.073715	113.51	67503	44.7911	438376	210240	5.00736e+06	774
330000	2015	浙江省	4062.49	105130	1	3.30505	0.112652	107.37	77643.7	45.9624	138039	95040.6	3.70199e+06	1656
410000	2016	河南省	2594.03	100070	0	3.95412	0.100761	103.89	42575	47.6278	95410.4	88273.6	9.17483e+06	1584
410000	2017	河南省	2874.43	105903	0	4.02356	0.108436	104.49	46674	47.3719	101171	93509.1	8.66572e+06	2320
130000	2015	河北省	2507.1	80022.3	0	3.53252	0.101742	102.15	40255	48.2682	81345.7	72944.1	1.13864e+07	983
130000	2014	河北省	2288.95	76870.4	0	3.47476	0.0932454	104.91	39984	51.0274	79392.6	69881.3	13172502	812
130000	2013	河北省	2026.92	73635.1	0	3.4128	0.0916602	105.5	38909	52.2	76044.5	66634.4	1.30489e+07	853
330000	2008	浙江省	1750.51	73190	1	2.78779	0.106514	103.62	42214	53.9	69621	66181	4.30785e+06	296
130000	2012	河北省	1712.66	71257	0	3.3478	0.0909285	104.6	36584	52.69	73517	64762	1.16355e+07	833
130000	2006	河北省	294.97	50400	0	2.85071	0.0848842	102.17	16962	52.4	47293	41588	1.28668e+07	430
130000	2011	河北省	1461.53	70879	0	3.28279	0.0816831	107.74	33969	53.5	71103	62869	1.24558e+07	660
330000	2014	浙江省	3589.3	101425	1	3.20193	0.0962249	109.98	73002.1	47.7312	132619	91370.2	4.23934e+06	1238
370000	2011	山东省	1710.7	155699	0	3.72834	0.107535	100.74	47335	52.9	165577	139316	1.04589e+07	615
130000	2017	河北省	2921.86	88568.2	0	3.6763	0.117998	103.14	45387	46.5841	88272.5	80929.9	9.69919e+06	1126
110000	2022	北京市	13968.5	99008.5	0	2.59451	0.151171	104.18	190313	15.9	93558.1	93558.1	617892	617
110000	2019	北京市	13766.8	93443.2	0	2.54788	0.114545	101.56	164220	16.2	88704.4	88704.4	674912	526
340000	2022	安徽省	4949.12	113324	1	3.79324	0.157927	104.25	73603	41.3	132363	102878	4.08574e+06	4314
510000	2009	四川省	1068.78	54950	1	3.31455	0.121952	100.93	17339	47.4	66817	49158	1.36576e+07	673
440000	2012	广东省	2062.77	207219	1	3.57038	0.069823	111.94	54095	48.54	401669	186813	5.91236e+06	735
500000	2022	重庆市	5519.88	73113.8	1	3.22207	0.183022	102.04	90663	40.1	76584	67814.3	2.17312e+06	1430
330000	2018	浙江省	5433.29	120239	1	3.50285	0.129864	107.97	98643.4	41.83	167370	108530	2.76007e+06	2349
430000	2006	湖南省	-136.59	36025	1	2.76883	0.105553	103.85	11950	41.6	35314	32620	9.46509e+06	363
420000	2022	湖北省	9211.3	123019	1	3.80733	0.16293	106.18	92059	39.5	117985	112987	5.14019e+06	1043
320000	2012	江苏省	2388.92	154135	1	3.50586	0.114961	98.9	68347	50.17	247001	141542	5.16392e+06	1029
320000	2014	江苏省	3322.4	171265	1	3.66944	0.120639	101.66	81874	47.4041	265543	157696	5.72057e+06	813
130000	2009	河北省	1014.07	63134	0	3.14674	0.0885561	103.6	24581	52	60923	53132	1.16381e+07	576
410000	2010	河南省	1134.04	73652	0	3.48921	0.0835833	105.175	24446	57.3	66790	63110	1.0733e+07	774
410000	2019	河南省	3743.57	120800	0	4.15904	0.116012	102.03	56387.8	43.5	115269	106431	8.12827e+06	2916
320000	2017	江苏省	4597.18	190194	1	3.84844	0.139334	103.02	107150	45.0157	285981	175321	4.53674e+06	1319
130000	2016	河北省	2710.58	83904.4	0	3.58491	0.109084	104.61	43062	47.5732	85425.9	76564.5	1.05653e+07	1107
510000	2008	四川省	844.77	49133	1	3.19786	0.114484	102.64	15378	46.3	58003	44188	1.36606e+07	608
330000	2019	浙江省	5881.25	125291	1	3.55592	0.140335	107.64	107624	42.6	172280	112890	2.69271e+06	2377
430000	2019	湖南省	4006.25	76540.2	1	3.92454	0.131437	103.88	57540.3	37.6	74358.6	67662.8	6.72279e+06	952
210000	2009	辽宁省	1511.17	77844	0	2.9523	0.114991	101.36	35239	52	84145	71356	7.14222e+06	494
130000	2010	河北省	1253.77	69211	0	3.21768	0.0823939	105.67	28668	52.5	68958	60447	1.15651e+07	627
320000	2019	江苏省	5525.61	201663	1	3.94352	0.150785	103.38	123607	44.4	298531	185674	4.24612e+06	1332
500000	2018	重庆市	4430.65	60410	1	3.0915	0.144712	100.35	65932.7	40.9	64777.8	56286.8	2.4285e+06	1757
130000	2018	河北省	3561.06	89906.7	0	3.74218	0.126868	101.67	47772.2	44.54	91423.7	82122.3	8.52525e+06	838
410000	2006	河南省	304.2	55033	0	3.10817	0.0806033	102.8	13313	53.8	47120	45934	11682758	566
110000	2006	北京市	4277.88	55625	0	2.09679	0.112285	97.21	50467	27.8	53163	53163	1.12955e+06	117
330000	2012	浙江省	2818.51	91525	1	3.06011	0.0874836	104.58	63374	49.95	122723	82853	3.78212e+06	1143
370000	2017	山东省	3568.74	209230	0	4.06868	0.129354	101.68	72807.1	45.3545	235690	189722	8.45277e+06	1511
510000	2007	四川省	620.76	45427	1	3.06572	0.109852	101.14	12893	44.2	55918	41127	1.32532e+07	479.5
440000	2010	广东省	1445.87	190782	1	3.40153	0.0674887	108.73	44736	50	420370	169386	5.5066e+06	822
320000	2009	江苏省	1402.95	127930	1	3.22207	0.1203	97.3	44744	53.9	214989	116616	5.86672e+06	839
330000	2020	浙江省	5909.49	133302	1	3.58712	0.132673	109.041	100620	40.9	179350	120188	2.20479e+06	2059
510000	2006	四川省	396.75	42692	1	2.99723	0.113005	103.23	10546	43.7	54488	38332	1.41219e+07	351
410000	2008	河南省	719.12	65713	0	3.29935	0.0782395	102.27	19593	56.9	59969	56100	1.06091e+07	582
130000	2008	河北省	774.37	59166	0	3.06386	0.0873914	103.96	23239	54.2	56896	49242	1.16421e+07	561
130000	2022	河北省	4589.3	99242.4	0	3.88301	0.156377	98.77	56995	40.2	100563	90697.8	6.73533e+06	1416
430000	2022	湖南省	4983.08	89083.6	1	3.99728	0.161185	104.83	73598	39.4	99439.3	81497.4	5.54834e+06	1100
370000	2008	山东省	1053.39	129788	0	3.44346	0.097505	100.13	33083	57	135328	113845	10585947	445
320000	2013	江苏省	2787.57	161671	1	3.60631	0.122547	99.94	75354	49.2	256263	148592	5.78387e+06	806
370000	2018	山东省	4121.35	215930	0	4.10841	0.151624	100.77	76267.3	43.99	243368	195772	7.49381e+06	1605
370000	2012	山东省	1991.65	165409	0	3.8582	0.105136	102.14	51768	51.46	176342	148400	1.02584e+07	734
410000	2011	河南省	1341.5	76873	0	3.5542	0.0879837	107.82	28661	57.3	69596	66385	1.18425e+07	923
130000	2019	河北省	3872.42	92267.7	0	3.76143	0.13145	104.26	46347.9	38.7	93701	84182.2	8.27452e+06	1170
210000	2008	辽宁省	1256.46	74435	0	2.92182	0.113343	100.92	31259	55.8	78841	67812	7.62326e+06	483
410000	2009	河南省	926.58	69426	0	3.40917	0.088837	102.53	20597	56.5	62947	59369	1.06421e+07	819
110000	2007	北京市	4245.21	46635	0	2.12704	0.101965	99.06	58204	26.8	44840	44840	1.11537e+06	125
130000	2007	河北省	534.67	53806	0	2.97349	0.088597	103.72	19877	52.8	50829	44631	1.26272e+07	495.5
440000	2016	广东省	3812.46	246191	1	3.83967	0.0769323	113.02	74016	43.423	452666	221737	4.6156e+06	751
500000	2019	重庆市	4530.36	63372.8	1	3.14329	0.153456	100.17	75828	40.2	67694.1	59140.4	2.4935e+06	1842
330000	2021	浙江省	5937.73	139735	1	3.61065	0.141686	109.45	113032	42.4243	183218	126435	2.13403e+06	2158
330000	2016	浙江省	4603.84	109666	1	3.36695	0.116355	108.56	84916	44.855	154314	98849.3	3.26e+06	1948
440000	2009	广东省	1351.42	180684	1	3.30322	0.0747932	102.23	41166	49.2	401604	161958	6.01626e+06	781
130000	2020	河北省	4111.38	95984.8	0	3.78872	0.139229	102.025	48564	37.6	98785.8	87792.6	7.15523e+06	1194
410000	2013	河南省	1791.68	86075.9	0	3.76073	0.0892673	101.09	34211.5	55.4	80753	75387	1.19134e+07	947
410000	2012	河南省	1613.47	81880	0	3.67377	0.0882102	102.26	31499	56.33	77038	71718	1.11555e+07	845
370000	2015	山东省	2888.09	194763	0	3.95009	0.11659	104.45	64168.3	46.8013	213517	177151	1.08201e+07	1190
210000	2007	辽宁省	1001.75	71949	0	2.89037	0.106341	101.22	25729	53.1	76888	66330	7.23296e+06	381
320000	2022	江苏省	6350.46	216648	1	4.03069	0.178691	103	144390	45.5	319725	199839	3.17736e+06	1464
370000	2014	山东省	2537.6	188277	0	3.91322	0.114708	102.65	60879.1	48.4431	205208	168473	9.70555e+06	970
370000	2020	山东省	4750.85	235167	0	4.16961	0.151329	102.672	72151.4	39.1	262968	213231	6.94116e+06	2451
370000	2016	山东省	3372.7	202635	0	3.99083	0.116517	104.14	68733	46.077	225794	181189	9.60218e+06	1214
330000	2022	浙江省	5965.97	144373	1	3.64205	0.149119	109.39	118496	42.7	189757	131062	2.06328e+06	2082
370000	2022	山东省	5740.79	249959	0	4.23931	0.167225	102.88	86003	40	280650	226947	5.63417e+06	3012
440000	2017	广东省	4135.76	256956	1	3.8961	0.0774679	113.46	80932	42.3699	455838	230172	4.92085e+06	800
130000	2021	河北省	4350.34	97795.7	0	3.81771	0.149192	98.98	54172	40.5142	101483	89513.8	6.94528e+06	1351
370000	2007	山东省	878.52	118973	0	3.32791	0.0974375	100.87	27807	56.9	125615	104693	1.09743e+07	439.5
370000	2006	山东省	703.65	108411	0	3.25192	0.095529	100.88	23794	57.7	109297	93029	1.12026e+07	434
210000	2006	辽宁省	747.04	68672	0	2.88703	0.105911	102.02	21788	51.1	63535	62974	7.4858e+06	279
370000	2013	山东省	2307.49	178529	0	3.89121	0.109821	103.87	56884.9	50.1	193647	159970	1.07283e+07	854
370000	2009	山东省	1228.26	138923	0	3.54703	0.0974281	102.3	35894	55.8	146993	123118	10576348	461
440000	2008	广东省	1256.97	166602	1	3.2312	0.0755653	105.09	37589	51.6	377041	149536	6.49625e+06	1096
370000	2010	山东省	1403.13	147904	0	3.64362	0.0984445	101.52	41106	54.2	156243	131910	1.00565e+07	473
370000	2021	山东省	5245.82	244015	0	4.2105	0.159239	103.05	81727	39.9384	272462	220602	6.28767e+06	2552
440000	2018	广东省	4581.96	265760	1	3.94526	0.0826346	117.27	86412	41.83	485418	238080	4.46144e+06	849
440000	2007	广东省	1162.52	157203	1	3.15359	0.0736144	103.72	33151	51.3	274680	141315	6.49377e+06	789
370000	2019	山东省	4255.88	226228	0	4.14266	0.158354	101.92	70652.6	39.8	252338	204005	7.89264e+06	2146
440000	2006	广东省	1068.07	140655	1	3.09241	0.07107	105.06	28332	51.3	218463	125625	6.39974e+06	482
440000	2019	广东省	5317.6	277100	1	3.99857	0.0857887	118.05	94172	40.4	502353	244262	4.24418e+06	868
440000	2020	广东省	5602.92	282760	1	4.03389	0.0858089	113.079	88210	39.2	525545	256111	3.36187e+06	1037
440000	2021	广东省	5888.24	282527	1	4.07584	0.0912014	111.7	98285	40.379	532886	256361	3.48296e+06	1072
440000	2022	广东省	6173.56	292976	1	4.10808	0.0959566	111.55	101905	40.9	539604	264659	3.60406e+06	1175
