# Supplementary material for: Urban green spaces and resident health: an empirical analysis from data across 30 provinces in China
Source: Front Public Health. 2024 May 30;12:1425338. doi: 10.3389/fpubh.2024.1425338 (PMC11170103; doi:10.3389/fpubh.2024.1425338)
Supplement: Supplementary file 2 [file Table_2.XLS]

## Sheet: Sheet1
id	year	idname	jmjk	csld	dysx	ylsp	llhcd	xbtz	jjsp	cyjg	ydsp	pmnd	jmsj	ldmj	jcqldmj
110000	2006	Beijing	4277.88	55625	0	2.09679	0.112285	97.21	50467	27.8	2870	1.12955e+06	117	53163	53163
110000	2007	Beijing	4245.21	46635	0	2.12704	0.101965	99.06	58204	26.8	3429	1.11537e+06	125	44840	44840
110000	2008	Beijing	4212.54	48707	0	2.16332	0.102883	103.38	63029	25.7	2404	1.08231e+06	133	46993	46993
110000	2009	Beijing	4179.87	64373	0	2.19834	0.100954	104.27	70452	23.5	1784	1033169	154	61695	61695
110000	2010	Beijing	4147.2	65348	0	2.22786	0.0871405	104.18	73856	24	1644	1.00716e+06	156	62672	62672
110000	2011	Beijing	4841.29	66171	0	2.24813	0.0881944	104.09	81658	23.1	1763	1.11214e+06	251	63540	63540
110000	2012	Beijing	5750.79	68204	0	2.30458	0.0860072	105.18	87475	22.7	1880	1.02992e+06	485	65540	65540
110000	2013	Beijing	6337.38	70111	0	2.34181	0.0858256	107.62	94647.9	22.3	1676	1.04928e+06	374	68438	68438
110000	2014	Beijing	7411.41	86944.8	0	2.39608	0.0854922	102.24	99995	21.3063	1826	1.19236e+06	426	80223	80223
110000	2015	Beijing	8453.14	86808.6	0	2.41234	0.106545	109.45	106497	19.7381	1449	1.0497e+06	513	81305.3	81305.3
110000	2016	Beijing	9429.73	87449.8	0	2.45959	0.117417	105.85	118198	19.2622	1621	946999	619	82112.6	82112.6
110000	2017	Beijing	10106.4	88843.8	0	2.48989	0.124993	102.65	128994	19.014	1746	811118	611	83501.3	83501.3
110000	2018	Beijing	11609.1	90635.1	0	2.51447	0.112545	98.75	140211	18.63	2003	741537	580	85286.4	85286.4
110000	2019	Beijing	13766.8	93443.2	0	2.54788	0.114545	101.56	164220	16.2	2530	674912	526	88704.4	88704.4
110000	2020	Beijing	13834	97141	0	2.5416	0.133013	104.652	164889	15.8	1268	563906	551	92683.4	92683.4
110000	2021	Beijing	13901.3	97847.3	0	2.56725	0.142333	104.26	183980	18.0499	2272	590899	658	93127.2	93127.2
110000	2022	Beijing	13968.5	99008.5	0	2.59451	0.151171	104.18	190313	15.9	2524	617892	617	93558.1	93558.1
120000	2006	Tianjing	2062	19977	0	1.47247	0.105529	96.81	41163	57.1	638	982670	95	15657	15657
120000	2007	Tianjing	2230.82	20014.3	0	1.4884	0.108529	100.32	46122	57.3	1247	969189	94.5
120000	2008	Tianjing	2399.64	20051.7	0	1.51183	0.1228	97.21	55473	60.1	726	947712	94
120000	2009	Tianjing	2568.46	20089	0	1.53471	0.110379	102.38	62574	53	1131	953122	117	17369	17369
120000	2010	Tianjing	2737.28	22014	0	1.58515	0.0850077	100.605	72994	52.5	660	868293	122	19221	19221
120000	2011	Tianjing	3034.87	24537	0	1.59737	0.0976937	98.83	85213	52.4	729	936831	160	21728	21728
120000	2012	Tianjing	3394.9	25191	0	1.6771	0.104571	98.61	93173	51.68	1795	870057	134	22319	22319
120000	2013	Tianjing	3750.1	26101	0	1.75267	0.114568	98.87	100105	50.6	1546	970262	135	23196	23196
120000	2014	Tianjing	4291.29	27843	0	1.80665	0.116782	100.34	105231	49.1631	1540	1.01267e+06	147	25307	25307
120000	2015	Tianjing	4866.32	32208.2	0	1.8516	0.102941	120.43	107960	46.5844	740	852506	189	28406	28406
120000	2016	Tianjing	5294.21	37512.6	0	1.88403	0.113598	114.39	115053	42.3326	950	804641	188	33398.1	33068.6
120000	2017	Tianjing	5554.36	40068.8	0	1.92279	0.11285	111.1	118944	40.9376	789	712104	254	44308.7	35844.1
120000	2018	Tianjing	5698.41	40987	0	1.91986	0.109192	115.72	120711	40.46	1284	623630	283	46498.5	37313.9
120000	2019	Tianjing	6233.15	43138	0	1.92132	0.120794	123.17	90370.6	35.2	1105	603167	322	42920.8	39472.5
120000	2020	Tianjing	6545.33	43991.7	0	1.92132	0.147533	106.307	101614	34.1	601	567216	296	43704.2	40325.6
120000	2021	Tianjing	6857.51	47362.7	0	1.92716	0.159205	105.28	113732	37.3001	1317	509140	315	46072	43692.7
120000	2022	Tianjing	7169.69	48572.8	0	1.92425	0.170069	105.01	119235	37	1911	451063	321	47712.6	44880.4
130000	2006	Hebei	294.97	50400	0	2.85071	0.0848842	102.17	16962	52.4	2485	1.28668e+07	430	47293	41588
130000	2007	Hebei	534.67	53806	0	2.97349	0.088597	103.72	19877	52.8	3430	1.26272e+07	495.5	50829	44631
130000	2008	Hebei	774.37	59166	0	3.06386	0.0873914	103.96	23239	54.2	3162	1.16421e+07	561	56896	49242
130000	2009	Hebei	1014.07	63134	0	3.14674	0.0885561	103.6	24581	52	2596	1.16381e+07	576	60923	53132
130000	2010	Hebei	1253.77	69211	0	3.21768	0.0823939	105.67	28668	52.5	2809	1.15651e+07	627	68958	60447
130000	2011	Hebei	1461.53	70879	0	3.28279	0.0816831	107.74	33969	53.5	2486	1.24558e+07	660	71103	62869
130000	2012	Hebei	1712.66	71257	0	3.3478	0.0909285	104.6	36584	52.69	2477.33	1.16355e+07	833	73517	64762
130000	2013	Hebei	2026.92	73635.1	0	3.4128	0.0916602	105.5	38909	52.2	2468.67	1.30489e+07	853	76044.5	66634.4
130000	2014	Hebei	2288.95	76870.4	0	3.47476	0.0932454	104.91	39984	51.0274	2460	13172502	812	79392.6	69881.3
130000	2015	Hebei	2507.1	80022.3	0	3.53252	0.101742	102.15	40255	48.2682	2460	1.13864e+07	983	81345.7	72944.1
130000	2016	Hebei	2710.58	83904.4	0	3.58491	0.109084	104.61	43062	47.5732	2723	1.05653e+07	1107	85425.9	76564.5
130000	2017	Hebei	2921.86	88568.2	0	3.6763	0.117998	103.14	45387	46.5841	2518	9.69919e+06	1126	88272.5	80929.9
130000	2018	Hebei	3561.06	89906.7	0	3.74218	0.126868	101.67	47772.2	44.54	2830	8.52525e+06	838	91423.7	82122.3
130000	2019	Hebei	3872.42	92267.7	0	3.76143	0.13145	104.26	46347.9	38.7	3392.67	8.27452e+06	1170	93701	84182.2
130000	2020	Hebei	4111.38	95984.8	0	3.78872	0.139229	102.025	48564	37.6	3955.33	7.15523e+06	1194	98785.8	87792.6
130000	2021	Hebei	4350.34	97795.7	0	3.81771	0.149192	98.98	54172	40.5142	4518	6.94528e+06	1351	101483	89513.8
130000	2022	Hebei	4589.3	99242.4	0	3.88301	0.156377	98.77	56995	40.2	3186	6.73533e+06	1416	100563	90697.8
140000	2006	Shanxi	935.61	23392	0	2.41681	0.069848	102.27	14123	57.8	1182	9.16409e+06	413	20287	19156
140000	2007	Shanxi	1026.07	25230	0	2.38601	0.0729988	103.87	16945	60	1238	8585619	426.5	21775	20377
140000	2008	Shanxi	1116.53	27569	0	2.53845	0.078755	102.93	20398	61.5	1271	7.73479e+06	440	25266	24198
140000	2009	Shanxi	1206.99	30027	0	2.67069	0.0808809	104.22	21522	54.3	1084	7.31386e+06	562	27973	26852
140000	2010	Shanxi	1297.45	32869	0	2.74663	0.0757539	104.575	26283	56.9	1050	8.05872e+06	660	31061	29032
140000	2011	Shanxi	1555.72	36636	0	2.7543	0.0776598	104.93	31357	59	635	9.09317e+06	620	32513	32146
140000	2012	Shanxi	1841.79	39133	0	2.80518	0.0796601	104.46	33628	55.57	679	8273906	648	35653	34595
140000	2013	Shanxi	2018.84	41645.2	0	2.84839	0.0797143	105.52	34983.8	53.9	1506	8.02114e+06	550	36346.6	35326.4
140000	2014	Shanxi	2188.87	43986.5	0	2.87582	0.085235	103.3	35070	49.3196	1105	7.37565e+06	675	40448.2	38718.8
140000	2015	Shanxi	2518.82	45087.8	0	2.90799	0.0918785	107.49	34918.7	40.6868	1487	6.93913e+06	819	42033.1	40099.7
140000	2016	Shanxi	2650.33	46910.2	0	2.94286	0.0869621	106.04	35532	38.5351	1474	6.93983e+06	905	42985.8	41857.7
140000	2017	Shanxi	2938.24	47848.6	0	2.98315	0.0898854	108.34	42060	43.6547	1441	7.0856e+06	1052	63987.3	42893.2
140000	2018	Shanxi	3282	48719.2	0	3.03639	0.103245	104.73	45328	42.15	1602	6.26183e+06	1200	48235	43603.4
140000	2019	Shanxi	3465.29	51705.1	0	3.08374	0.109955	102.32	45724	43.8	2276	6.12635e+06	1202	51445.6	46545.7
140000	2020	Shanxi	4239.83	55599.6	0	3.10727	0.129016	104.06	50527.9	43.5	1156	5.4595e+06	1281	56624.9	50599.7
140000	2021	Shanxi	5014.37	55477.5	0	3.1307	0.136804	104.4	64821	49.6373	1729	5.28069e+06	1296	56597.1	50565.7
140000	2022	Shanxi	5788.91	57004	0	3.12851	0.144804	104.37	73675	54	2302	5.10189e+06	1227	58288.3	51979.1
150000	2006	InnerMongoria	0	22065	0	1.94305	0.077908	104.05	20053	48.6	709	3.72497e+07	281	21187	20852
150000	2007	InnerMongoria	416.32	24892	0	2.00013	0.0816641	103.08	25393	51.8	824	3.55064e+07	289.5	24068	23283
150000	2008	InnerMongoria	866.7	27047	0	2.08753	0.0810873	105.21	32214	55	940	3.69492e+07	298	26021	25191
150000	2009	InnerMongoria	1317.08	31648	0	2.16791	0.0845621	105.01	40282	52.5	800	3.54305e+07	307	29585	29080
150000	2010	InnerMongoria	1767.46	34625	0	2.23431	0.0756779	101.93	47347	54.6	1059	3.72918e+07	316	38143	31899
150000	2011	InnerMongoria	2217.84	36718	0	2.30857	0.0689053	98.85	57974	56	831	3.45564e+07	314	41059	34021
150000	2012	InnerMongoria	2486.17	40978	0	2.40514	0.0787485	104.44	63886	55.42	993	3.31598e+07	336	46727	37718
150000	2013	InnerMongoria	2798.11	43653	0	2.48574	0.08548	107.91	67835.6	54	1468	3.38698e+07	350	49333	40180
150000	2014	InnerMongoria	2842.54	47147.6	0	2.55723	0.0933146	103.9	71046.4	51.3207	1214	3.67867e+07	387	57371.7	43089.5
150000	2015	InnerMongoria	3302.78	47999	0	2.59451	0.0955559	104.32	71100.5	50.4757	1132	3.80118e+07	401	63089.8	44393.2
150000	2016	InnerMongoria	3599.67	49480.1	0	2.63333	0.0943887	102.05	72064	47.1844	1553	3.33196e+07	421	65552.2	45676.3
150000	2017	InnerMongoria	3995.95	51049.8	0	2.71005	0.108398	100.79	63764	39.7589	1440	3.00985e+07	460	67171.4	47172.2
150000	2018	InnerMongoria	4272.88	51562.7	0	2.76632	0.0985034	104.26	68302	39.37	1604	3.09741e+07	506	67203.4	47365.3
150000	2019	InnerMongoria	4604.72	51454.4	0	2.77944	0.101955	106.68	67852.1	39.6	1711	2.87773e+07	551	69069.1	47505.8
150000	2020	InnerMongoria	5271.21	51058.1	0	2.78563	0.130521	104.258	72062.4	39.6	1703	2.71008e+07	525	68540.9	47190.4
150000	2021	InnerMongoria	5937.7	53338.8	0	2.81301	0.138406	104.38	85422	45.6961	1908	3.04316e+07	542	70792.6	49108.7
150000	2022	InnerMongoria	6604.19	53383.4	0	2.81959	0.1469	104.11	96474	48.5	2369	3.37624e+07	539	71573.2	49586.8
210000	2006	Liaoning	747.04	68672	0	2.88703	0.105911	102.02	21788	51.1	4613	7.4858e+06	279	63535	62974
210000	2007	Liaoning	1001.75	71949	0	2.89037	0.106341	101.22	25729	53.1	4008	7.23296e+06	381	76888	66330
210000	2008	Liaoning	1256.46	74435	0	2.92182	0.113343	100.92	31259	55.8	3403	7.62326e+06	483	78841	67812
210000	2009	Liaoning	1511.17	77844	0	2.9523	0.114991	101.36	35239	52	2798	7.14222e+06	494	84145	71356
210000	2010	Liaoning	1765.88	87308	0	3.01651	0.103086	101.34	42355	54.1	2193	6.20069e+06	486	92751	80961
210000	2011	Liaoning	2020.59	90560	0	3.07177	0.107726	101.32	50760	54.7	1588	7.12839e+06	451	95968	83793
210000	2012	Liaoning	2305.68	93550	0	3.13983	0.0993692	100.53	56649	53.25	1207	6.64422e+06	457	118297	87098
210000	2013	Liaoning	2680.59	95868.5	0	3.18594	0.10215	101.97	61996.2	52.7	1244	6.62507e+06	437	120514	89206
210000	2014	Liaoning	3028.54	97148	0	3.24064	0.121616	102.74	65201.2	50.2492	2099	7.57508e+06	432	121982	90409.8
210000	2015	Liaoning	3221.86	99130	0	3.28466	0.128654	100.45	65354.4	45.4915	1669	7.34668e+06	561	124193	92524.8
210000	2016	Liaoning	3390.89	101712	0	3.3478	0.132241	101.86	50791	38.6865	1239	6.12024e+06	564	116601	93133.5
210000	2017	Liaoning	3675.32	107690	0	3.39652	0.14076	100.12	53526.7	39.2999	809	5.98822e+06	503	122999	99691.9
210000	2018	Liaoning	3966.09	106585	0	3.44808	0.149759	100.37	58007.5	39.6	379	5.1993e+06	508	122259	98965.3
210000	2019	Liaoning	4160.65	110859	0	3.44617	0.159231	100.71	57191	38.3	0	5.27556e+06	530	128137	104189
210000	2020	Liaoning	4486.87	113730	0	3.4484	0.174154	99.6983	58872.4	37.4	0	5.23939e+06	473	147906	106902
210000	2021	Liaoning	4813.09	112620	0	3.4797	0.188048	97.6	65026	39.4257	0	4.9152e+06	463	147670	106269
210000	2022	Liaoning	5139.31	115071	0	3.48493	0.200163	97.25	68775	40.6	0	4.59101e+06	443	150462	108736
220000	2006	Jilin	772.08	32062	0	2.20276	0.0825575	102.42	15720	44.8	1065	7.98841e+06	211	27316	27257
220000	2007	Jilin	992.53	32863	0	2.24496	0.0880839	102.64	19383	46.8	1180	8.06744e+06	211	28980	27771
220000	2008	Jilin	1212.98	35764	0	2.31599	0.0912615	102.37	23514	47.7	902	8.62575e+06	211	32142	31041
220000	2009	Jilin	1433.43	39116	0	2.38232	0.0888743	104.89	26595	48.7	1131	7.39804e+06	238	34755	34031
220000	2010	Jilin	1653.88	42218	0	2.44322	0.0837582	104.685	31599	52	1464	7.1921e+06	222	37895	36923
220000	2011	Jilin	1874.33	43428	0	2.49486	0.0870158	104.48	38460	53.1	936	8.46463e+06	219	38740	37946
220000	2012	Jilin	2355.87	43906	0	2.54788	0.077389	103.47	43415	53.41	1200	8.09824e+06	212	38781	38170
220000	2013	Jilin	2779.78	42201.5	0	2.58927	0.0965781	106.23	47428	52.8	1250	8.47448e+06	219	38389.9	37787.7
220000	2014	Jilin	2806.76	48821.3	0	2.64617	0.101699	103.65	50160	52.7894	781	9.13066e+06	228	45262.5	43908.3
220000	2015	Jilin	3025.98	50444.4	0	2.67069	0.109143	102.02	51086	49.8162	904	9.51885e+06	240	47251.2	45690.3
220000	2016	Jilin	3501.19	49858.1	0	2.71602	0.10852	103.41	53868	47.4051	1015	7.21278e+06	247	46595.5	44650
220000	2017	Jilin	3707.67	51954.3	0	2.73242	0.121968	102.42	54838	46.8299	815	7.33664e+06	297	48070.1	46343
220000	2018	Jilin	4072.93	57920.9	0	2.81541	0.123709	102.03	55610.9	42.53	957	5.73579e+06	313	69260.2	51491.9
220000	2019	Jilin	4356.76	60932.5	0	2.83498	0.13291	101.94	43475	35.2	1653	6.16077e+06	338	90003.2	53751.5
220000	2020	Jilin	4878.73	63254.3	0	2.85128	0.156073	99.6946	50799.8	35.1	706	5.9884e+06	362	92571.4	55874.9
220000	2021	Jilin	5400.7	65237.5	0	2.87074	0.167144	100.3	55450	36.0264	0	5.36585e+06	389	94452.5	58196.5
220000	2022	Jilin	5922.67	67432.9	0	2.87469	0.177542	99.82	55347	35.4	0	4.74329e+06	381	99450.8	61493.7
230000	2006	Heilongjiang	1683.79	42067	0	2.51122	0.080667	103.23	16195	54.4	947	1.30889e+07	272	36775	36440
230000	2007	Heilongjiang	1657.9	43893	0	2.53449	0.0894212	102.12	18478	52.3	1580	1.28498e+07	280	220137	38521
230000	2008	Heilongjiang	1632.01	47843	0	2.61264	0.0911843	102.28	21727	52.5	1662	1.66968e+07	288	58810	41912
230000	2009	Heilongjiang	1606.12	52652	0	2.68512	0.0866285	103.31	22447	47.3	1125	1.19244e+07	305	64234	45954
230000	2010	Heilongjiang	1580.23	57146	0	2.77196	0.0832681	102.3	27076	50.2	1548	1.34188e+07	316	69581	51045
230000	2011	Heilongjiang	1905.43	60965	0	2.80518	0.0799218	101.29	32819	50.3	1008	1.54034e+07	342	72166	55771
230000	2012	Heilongjiang	2148.47	62083	0	2.88032	0.0883714	103.66	35711	44.1	1051	1.52797e+07	338	73820	56701
230000	2013	Heilongjiang	2525.77	63289.7	0	2.94022	0.0894127	102.94	37697	41.1	1149	1.52791e+07	333	75064.5	57708.4
230000	2014	Heilongjiang	2588.44	64223.9	0	3.00221	0.0939239	100.16	39226.3	36.8659	1179	1.7873e+07	338	76346.2	58895.2
230000	2015	Heilongjiang	2736.56	63478.9	0	3.05683	0.108383	101.59	39461.6	31.8098	1483	1.72694e+07	354	76501.2	57918.3
230000	2016	Heilongjiang	3133.43	63980.6	0	3.0915	0.119376	102.11	40432	28.6017	912	1.41562e+07	389	77048.2	58449.2
230000	2017	Heilongjiang	3542.76	64511	0	3.18511	0.121372	103.83	41916	25.5341	724	1.52927e+07	414	69711.4	59468.8
230000	2018	Heilongjiang	3728.4	65776.5	0	3.21928	0.122148	102.93	43274.4	24.64	968	1.22145e+07	446	70668.8	59914.4
230000	2019	Heilongjiang	4027.08	64451.3	0	3.26805	0.13778	102.77	36182.8	26.6	1037	1.26158e+07	454	68732	58123.6
230000	2020	Heilongjiang	5578.38	67367.2	0	3.23199	0.156134	100.345	42634.6	25.4	845	1.17198e+07	440	71526.2	60566.6
230000	2021	Heilongjiang	7129.68	68703.4	0	3.26002	0.167774	100.42	47266	26.7171	1632	11624264	439	73045.3	61774.6
230000	2022	Heilongjiang	8680.98	68451.7	0	3.26308	0.178207	99.96	51096	29.2	1888	1.15287e+07	432	74527.3	62503.7
310000	2006	Shanghai	2600.26	32108	1	2.23216	0.144145	98.71	57695	48.5	699	337927	299	30609	30444
310000	2007	Shanghai	2872.76	33299	1	2.26176	0.142507	99.29	66367	46.6	841	359437	232.5	31789	31626
310000	2008	Shanghai	3145.26	35717	1	2.28085	0.130414	100.18	73124	45.5	1007	361855	166	34256	34005
310000	2009	Shanghai	3417.76	38051	1	2.29958	0.140835	98.95	78989	39.9	1641	369244	239	116929	37660
310000	2010	Shanghai	3690.26	38105	1	2.35233	0.101216	106.02	76074	42.1	771	323948	240	120148	33558
310000	2011	Shanghai	3962.76	38172	1	2.37118	0.0787296	113.09	82560	41.3	948	319713	266	122283	33637
310000	2012	Shanghai	4588.86	38242	1	2.39608	0.0901218	108.78	85373	38.92	967	316188	379	124204	33716
310000	2013	Shanghai	5170.21	38312	1	2.43624	0.106412	106.24	90993	37.2	752	341375	300	124295	33807
310000	2014	Shanghai	5546.92	38382	1	2.46385	0.096808	106.7	97370	34.6564	766	336834	310	125741	33878.2
310000	2015	Shanghai	6362.02	38451.9	1	2.50797	0.128186	108.37	103796	31.8069	766	335683	354	127332	33957.5
310000	2016	Shanghai	7595.98	38548.9	1	2.55878	0.129631	105.87	116562	29.8321	1042	286032	375	128847	34103.9
310000	2017	Shanghai	8630.3	39049.2	1	2.59972	0.142591	103.54	126634	30.4595	1171	256091	370	136327	34395.2
310000	2018	Shanghai	9495.89	44856	1	2.63189	0.14952	106.61	134982	29.78	1075	238884	422	139427	42686.6
310000	2019	Shanghai	10430.5	45605.1	1	2.68444	0.16263	107.86	157279	27	841	227260	482	157785	43706.9
310000	2020	Shanghai	10591.6	46191.7	1	2.72261	0.162801	107.332	155768	26.6	1092	196766	506	164611	44307.4
310000	2021	Shanghai	10752.7	46862.6	1	2.77509	0.174474	107.75	173630	26.4939	1277	184177	519	171215	44807.1
310000	2022	Shanghai	10913.7	47316.7	1	2.80518	0.186689	107.87	179907	25.7	1462	171588	519	172647	45783.3
320000	2006	Jiangsu	913.95	107752	1	3.03927	0.110588	94.92	28814	56.6	2262	5.50456e+06	412	152885	97185
320000	2007	Jiangsu	1076.95	116157	1	3.09286	0.11152	95.59	33928	55.6	2087	5.73703e+06	446	180784	104276
320000	2008	Jiangsu	1239.95	123581	1	3.15955	0.117366	95.07	39622	55	2064	5.76021e+06	480	195460	112836
320000	2009	Jiangsu	1402.95	127930	1	3.22207	0.1203	97.3	44744	53.9	3029	5.86672e+06	839	214989	116616
320000	2010	Jiangsu	1565.95	137623	1	3.29398	0.10895	99.08	52840	52.5	2277	5.43309e+06	933	227584	125965
320000	2011	Jiangsu	1953.79	147157	1	3.38912	0.108172	100.86	62290	51.3	1488	5.44975e+06	837	237486	135016
320000	2012	Jiangsu	2388.92	154135	1	3.50586	0.114961	98.9	68347	50.17	2577	5.16392e+06	1029	247001	141542
320000	2013	Jiangsu	2787.57	161671	1	3.60631	0.122547	99.94	75354	49.2	3331	5.78387e+06	806	256263	148592
320000	2014	Jiangsu	3322.4	171265	1	3.66944	0.120639	101.66	81874	47.4041	2582	5.72057e+06	813	265543	157696
320000	2015	Jiangsu	3729.07	179411	1	3.72231	0.126907	103.01	87995	45.7018	1963	5.28981e+06	1002	274071	165334
320000	2016	Jiangsu	4200.21	184591	1	3.79121	0.135049	101.44	96887	44.7348	2257	4.72074e+06	1098	281855	170165
320000	2017	Jiangsu	4597.18	190194	1	3.84844	0.139334	103.02	107150	45.0157	2665	4.53674e+06	1319	285981	175321
320000	2018	Jiangsu	5012.01	196610	1	3.89488	0.142963	103.43	115168	44.5	2311	4.36251e+06	1356	293765	181118
320000	2019	Jiangsu	5525.61	201663	1	3.94352	0.150785	103.38	123607	44.4	2819	4.24612e+06	1332	298531	185674
320000	2020	Jiangsu	5800.56	208084	1	3.97968	0.161969	103.153	121231	43.1	2148	3.63414e+06	1381	305816	192000
320000	2021	Jiangsu	6075.51	212293	1	4.00478	0.170439	103.05	137039	44.4943	1620	3.40575e+06	1522	314448	196245
320000	2022	Jiangsu	6350.46	216648	1	4.03069	0.178691	103	144390	45.5	4012	3.17736e+06	1464	319725	199839
330000	2006	Zhejiang	1402.03	61967	1	2.6953	0.100367	101.87	31874	54	1811	3.93139e+06	561	57759	55166
330000	2007	Zhejiang	1576.27	66917	1	2.7389	0.106317	104.68	37411	54	1874	4.23588e+06	428.5	63303	59521
330000	2008	Zhejiang	1750.51	73190	1	2.78779	0.106514	103.62	42214	53.9	2469	4.30785e+06	296	69621	66181
330000	2009	Zhejiang	1924.75	77665	1	2.83439	0.110727	101.93	44641	51.8	2408	4.09698e+06	870	74362	70391
330000	2010	Zhejiang	2098.99	81546	1	2.91289	0.0933309	98.85	51711	51.6	2032	3.76558e+06	910	79459	73688
330000	2011	Zhejiang	2598.22	85264	1	2.96939	0.0856794	95.77	59249	51.2	1950	4.06009e+06	918	105200	77149
330000	2012	Zhejiang	2818.51	91525	1	3.06011	0.0874836	104.58	63374	49.95	2889	3.78212e+06	1143	122723	82853
330000	2013	Zhejiang	3114.45	96604	1	3.13593	0.091987	107.54	68804.7	49.1	2256	3.96932e+06	1075	127927	87218.1
330000	2014	Zhejiang	3589.3	101425	1	3.20193	0.0962249	109.98	73002.1	47.7312	2496	4.23934e+06	1238	132619	91370.2
330000	2015	Zhejiang	4062.49	105130	1	3.30505	0.112652	107.37	77643.7	45.9624	2420	3.70199e+06	1656	138039	95040.6
330000	2016	Zhejiang	4603.84	109666	1	3.36695	0.116355	108.56	84916	44.855	3684	3.26e+06	1948	154314	98849.3
330000	2017	Zhejiang	4995.65	114194	1	3.44521	0.124793	111.48	92057	42.9454	2074	3.19657e+06	2184	159214	103021
330000	2018	Zhejiang	5433.29	120239	1	3.50285	0.129864	107.97	98643.4	41.83	2567	2.76007e+06	2349	167370	108530
330000	2019	Zhejiang	5881.25	125291	1	3.55592	0.140335	107.64	107624	42.6	2739	2.69271e+06	2377	172280	112890
330000	2020	Zhejiang	5909.49	133302	1	3.58712	0.132673	109.041	100620	40.9	3032	2.20479e+06	2059	179350	120188
330000	2021	Zhejiang	5937.73	139735	1	3.61065	0.141686	109.45	113032	42.4243	3660	2.13403e+06	2158	183218	126435
330000	2022	Zhejiang	5965.97	144373	1	3.64205	0.149119	109.39	118496	42.7	4422	2.06328e+06	2082	189757	131062
340000	2006	Anhui	0	37009	1	2.59002	0.102092	103.67	10055	43.1	1046	7.05896e+06	311	63016	33214
340000	2007	Anhui	360.04	43369	1	2.6362	0.105037	102.45	12045	44.7	1235	7.75988e+06	870.5	59147	38656
340000	2008	Anhui	643.54	47147	1	2.75398	0.107445	105.33	14485	46.6	1424	7.439e+06	1430	59163	41989
340000	2009	Anhui	927.04	51192	1	2.85934	0.101486	106.62	16408	48.7	1997	7.53799e+06	1408	67269	46332
340000	2010	Anhui	1210.54	55927	1	2.93386	0.101797	104.66	20888	52.1	1256	7.23283e+06	1523	71463	50214
340000	2011	Anhui	1494.04	63055	1	3.01651	0.104768	102.7	25659	54.3	1079	7.31232e+06	1592	75977	55201
340000	2012	Anhui	1857.08	65806	1	3.10144	0.103176	108.78	28792	54.64	1692	6.69064e+06	1330	79592	58891
340000	2013	Anhui	2025.71	70815	1	3.16125	0.105315	104.11	32000.9	54.6	1852	7.50138e+06	1300	83910	62867.6
340000	2014	Anhui	2172.67	75569	1	3.22684	0.104201	98.6	34424.6	53.1335	1436	7.46593e+06	1313	89511.7	67867.7
340000	2015	Anhui	2376.98	79284.7	1	3.28616	0.111833	104.9	35996.6	49.7456	1312	6.60854e+06	1986	93785.6	71582.1
340000	2016	Anhui	2652.17	83497.8	1	3.33826	0.114665	105.52	39561	48.434	1470	6.03741e+06	2261	98554.8	75412.3
340000	2017	Anhui	2897.37	85955.9	1	3.42002	0.129951	104.92	43401.4	47.5175	1442	6.21868e+06	3050	102402	78211
340000	2018	Anhui	3159.72	89664.8	1	3.49073	0.132016	106.06	47711.7	46.13	1624	5.39981e+06	3293	107515	81923.1
340000	2019	Anhui	3518.93	95760.1	1	3.54789	0.139684	102.13	58495.6	41.3	2039	5.58338e+06	3081	114267	87632.8
340000	2020	Anhui	3995.66	101232	1	3.70819	0.150087	103.942	63426.5	40.5	1754	4.64376e+06	2795	119533	92761.8
340000	2021	Anhui	4472.39	108424	1	3.71601	0.154408	104.35	70321	40.9998	2377	4.36475e+06	3332	127602	99276.1
340000	2022	Anhui	4949.12	113324	1	3.79324	0.157927	104.25	73603	41.3	2540	4.08574e+06	4314	132363	102878
350000	2006	Fujian	473.99	28531	1	2.13417	0.0935322	102.03	21471	49.1	1090	3.68637e+06	330	26345	26024
350000	2007	Fujian	675.52	30317	1	2.07443	0.100782	101.05	25908	49.2	1062	3.76262e+06	456.5	28841	27473
350000	2008	Fujian	877.05	34090	1	2.21866	0.0999569	101.24	30123	50	1462	3.82771e+06	583	38487	30892
350000	2009	Fujian	1078.58	36478	1	2.34469	0.100321	99.99	33840	49.1	1203	3.48526e+06	610	41330	32951
350000	2010	Fujian	1280.11	43385	1	2.4248	0.0789322	98.68	40025	51	1443	3.2265e+06	686	47904	39259
350000	2011	Fujian	1660.43	46766	1	2.51931	0.0767077	97.37	47377	51.6	1314	3.57518e+06	684	50802	42227
350000	2012	Fujian	1809.51	50569	1	2.63404	0.0859208	101.89	52763	51.71	1564	3.52648e+06	575	54544	45931
350000	2013	Fujian	2213.36	54025.2	1	2.74791	0.0816425	107.89	58145	52	1463	3.25185e+06	752	57612.8	49198.8
350000	2014	Fujian	2553.68	56766.8	1	2.80215	0.0758651	108.56	63472	52.0265	1282	3.43165e+06	636	60395.7	51718.8
350000	2015	Fujian	2945.07	60736	1	2.85071	0.0900568	105.71	67965.5	50.2883	1469	2.97082e+06	641	64466	55575.7
350000	2016	Fujian	3226.83	63649.5	1	2.86106	0.099495	103.8	74707	48.9177	1544	2.80782e+06	675	67247.5	58422.6
350000	2017	Fujian	3598.89	66270.4	1	2.90362	0.0952484	104.12	82677	47.7107	1163	2.87324e+06	698	69754.6	61106.1
350000	2018	Fujian	3941.89	70325.6	1	2.95751	0.0948652	108.41	91197.2	48.13	1578	2.59245e+06	727	72103	64342.6
350000	2019	Fujian	4276.7	72169.3	1	3.00667	0.0999708	107.51	107139	48.5	2161	2.4993e+06	736	73903.2	66089.6
350000	2020	Fujian	4631.96	73563.1	1	3.07639	0.110977	106.942	105818	46.3	967	2.13187e+06	851	75283.3	67473.2
350000	2021	Fujian	4987.22	78690.7	1	3.10817	0.115372	107.5	116939	46.8473	1652	2.25857e+06	853	80849.7	72482.6
350000	2022	Fujian	5342.48	82730.6	1	3.14587	0.121935	107.38	126829	47.2	2367	2.38527e+06	981	91088	76374.2
360000	2006	Jiangxi	569.92	26193	1	2.17589	0.0849285	105.13	10798	49.7	515	6.46482e+06	328	24488	23901
360000	2007	Jiangxi	675.45	31268	1	2.25024	0.089473	104.64	12633	51.7	406	6.52583e+06	334.5	31127	28754
360000	2008	Jiangxi	780.98	34234	1	2.3528	0.0838402	104.56	14781	52.7	370	6.61392e+06	341	32448	31564
360000	2009	Jiangxi	886.51	38008	1	2.44582	0.0807686	104.77	17335	51.2	354	6.29951e+06	369	37596	35255
360000	2010	Jiangxi	992.04	43536	1	2.52252	0.0760601	107.985	21253	54.2	195	6.02227e+06	372	42288	40342
360000	2011	Jiangxi	1308.88	47736	1	2.60712	0.076223	111.2	26150	54.6	692	6.77087e+06	376	45063	44216
360000	2012	Jiangxi	1461.47	49517	1	2.79545	0.0808941	107.64	28800	53.62	1011	6.57964e+06	483	46874	46053
360000	2013	Jiangxi	1632.17	51921.3	1	2.85819	0.0900297	108.52	31930	53.5	1110	6.18809e+06	531	49239.3	48433.3
360000	2014	Jiangxi	1871.65	53585.8	1	2.92692	0.0924103	109.27	34674	52.4857	1078	6.42365e+06	519	50808.8	49982.5
360000	2015	Jiangxi	2143.54	57120.4	1	2.98467	0.0906169	106.12	36724	50.2971	1123	5.39646e+06	544	54146.8	53241
360000	2016	Jiangxi	2374.79	59819.2	1	3.04023	0.0959664	108.45	40400	47.7298	830	5.22352e+06	612	56768	55755.2
360000	2017	Jiangxi	2717.89	65754.1	1	3.15274	0.0975552	108.28	43424.4	48.1247	1282	5.54164e+06	738	63746.6	61224.4
360000	2018	Jiangxi	3170.63	71001.1	1	3.21687	0.0973477	105.83	47433.9	46.62	1475.33	4.42293e+06	693	69708.2	66394.9
360000	2019	Jiangxi	3573.89	73229.3	1	3.28504	0.101492	104.29	53164	44.2	1668.67	4.53823e+06	683	71933.5	68379.6
360000	2020	Jiangxi	3973.35	78965.1	1	3.35271	0.118858	106.623	56871.1	43.1	1862	3.70321e+06	743	77149.1	72784.3
360000	2021	Jiangxi	4372.81	81240.6	1	3.42524	0.124062	107.05	65560	44.5083	2095	3.62147e+06	780	79563.9	75010.1
360000	2022	Jiangxi	4772.27	83444	1	3.4484	0.130315	106.92	70923	44.8	2232	3.53972e+06	736	80560.1	77454
370000	2006	Shandong	703.65	108411	0	3.25192	0.095529	100.88	23794	57.7	4596	1.12026e+07	434	109297	93029
370000	2007	Shandong	878.52	118973	0	3.32791	0.0974375	100.87	27807	56.9	4596	1.09743e+07	439.5	125615	104693
370000	2008	Shandong	1053.39	129788	0	3.44346	0.097505	100.13	33083	57	3299	10585947	445	135328	113845
370000	2009	Shandong	1228.26	138923	0	3.54703	0.0974281	102.3	35894	55.8	4667	10576348	461	146993	123118
370000	2010	Shandong	1403.13	147904	0	3.64362	0.0984445	101.52	41106	54.2	4831	1.00565e+07	473	156243	131910
370000	2011	Shandong	1710.7	155699	0	3.72834	0.107535	100.74	47335	52.9	2512	1.04589e+07	615	165577	139316
370000	2012	Shandong	1991.65	165409	0	3.8582	0.105136	102.14	51768	51.46	3360	1.02584e+07	734	176342	148400
370000	2013	Shandong	2307.49	178529	0	3.89121	0.109821	103.87	56884.9	50.1	4650	1.07283e+07	854	193647	159970
370000	2014	Shandong	2537.6	188277	0	3.91322	0.114708	102.65	60879.1	48.4431	4045	9.70555e+06	970	205208	168473
370000	2015	Shandong	2888.09	194763	0	3.95009	0.11659	104.45	64168.3	46.8013	4006	1.08201e+07	1190	213517	177151
370000	2016	Shandong	3372.7	202635	0	3.99083	0.116517	104.14	68733	46.077	4304	9.60218e+06	1214	225794	181189
370000	2017	Shandong	3568.74	209230	0	4.06868	0.129354	101.68	72807.1	45.3545	2908	8.45277e+06	1511	235690	189722
370000	2018	Shandong	4121.35	215930	0	4.10841	0.151624	100.77	76267.3	43.99	3356	7.49381e+06	1605	243368	195772
370000	2019	Shandong	4255.88	226228	0	4.14266	0.158354	101.92	70652.6	39.8	6500	7.89264e+06	2146	252338	204005
370000	2020	Shandong	4750.85	235167	0	4.16961	0.151329	102.672	72151.4	39.1	4201	6.94116e+06	2451	262968	213231
370000	2021	Shandong	5245.82	244015	0	4.2105	0.159239	103.05	81727	39.9384	5151	6.28767e+06	2552	272462	220602
370000	2022	Shandong	5740.79	249959	0	4.23931	0.167225	102.88	86003	40	4459	5.63417e+06	3012	280650	226947
410000	2006	Henan	304.2	55033	0	3.10817	0.0806033	102.8	13313	53.8	2832	11682758	566	47120	45934
410000	2007	Henan	511.66	60966	0	3.17597	0.0757113	103.85	16012	55.2	2166	1.18336e+07	574	53158	51456
410000	2008	Henan	719.12	65713	0	3.29935	0.0782395	102.27	19593	56.9	3132	1.06091e+07	582	59969	56100
410000	2009	Henan	926.58	69426	0	3.40917	0.088837	102.53	20597	56.5	3419	1.06421e+07	819	62947	59369
410000	2010	Henan	1134.04	73652	0	3.48921	0.0835833	105.175	24446	57.3	2614	1.0733e+07	774	66790	63110
410000	2011	Henan	1341.5	76873	0	3.5542	0.0879837	107.82	28661	57.3	3387	1.18425e+07	923	69596	66385
410000	2012	Henan	1613.47	81880	0	3.67377	0.0882102	102.26	31499	56.33	4005	1.11555e+07	845	77038	71718
410000	2013	Henan	1791.68	86075.9	0	3.76073	0.0892673	101.09	34211.5	55.4	4000	1.19134e+07	947	80753	75387
410000	2014	Henan	1991.07	90995.4	0	3.82712	0.0875913	102.33	37071.7	50.9944	2351	9.97294e+06	1143	85661.2	79482.4
410000	2015	Henan	2382.38	94345.1	0	3.891	0.0985094	103.99	39122.6	48.4225	2386	1.02407e+07	1380	89952	83325.8
410000	2016	Henan	2594.03	100070	0	3.95412	0.100761	103.89	42575	47.6278	2434	9.17483e+06	1584	95410.4	88273.6
410000	2017	Henan	2874.43	105903	0	4.02356	0.108436	104.49	46674	47.3719	2443	8.66572e+06	2320	101171	93509.1
410000	2018	Henan	3227.66	111943	0	4.10841	0.11055	102.45	50152.2	45.85	2300	7.98822e+06	2666	107112	98986.8
410000	2019	Henan	3743.57	120800	0	4.15904	0.116012	102.03	56387.8	43.5	2618	8.12827e+06	2916	115269	106431
410000	2020	Henan	3954.93	127423	0	4.2005	0.134875	100.604	55435	41.6	1776	6.9714e+06	3091	122110	110898
410000	2021	Henan	4166.29	134460	0	4.27847	0.139894	101	59410	41.3189	2173	6.20089e+06	3007	128190	118211
410000	2022	Henan	4377.65	141908	0	4.32042	0.145501	100.79	62106	41.5	1866	5.43037e+06	3135	135170	125057
420000	2006	Hubei	688.03	48165	1	2.65465	0.0979273	102.47	13296	44.4	1212	8.884e+06	379	41559	41490
420000	2007	Hubei	813.8	48788	1	2.71204	0.0988208	103.39	16206	43	974	9.33933e+06	403.5	44035	42361
420000	2008	Hubei	939.57	58867	1	2.82672	0.101302	102.88	19860	43.8	866	9.70448e+06	428	52170	49662
420000	2009	Hubei	1065.34	61092	1	2.92959	0.101746	105.15	22677	46.6	1467	9.54108e+06	489	54884	52308
420000	2010	Hubei	1191.11	64197	1	2.99773	0.0909209	105.41	27906	48.6	1639	9.50087e+06	499	57883	55204
420000	2011	Hubei	1608.66	69481	1	3.10906	0.101118	105.67	34197	50	1570	1.05959e+07	471	62062	59527
420000	2012	Hubei	1892.99	73427	1	3.2308	0.107613	103.83	38572	50.31	1723	9.58412e+06	564	68803	62875
420000	2013	Hubei	2123.1	76497.9	1	3.36107	0.0990598	103.33	42825.8	49.3	2109	1.01249e+07	642	71622	65315.3
420000	2014	Hubei	2396.66	78674.7	1	3.45789	0.102546	103.9	47144.6	46.9422	2111	9.0533e+06	611	75546.2	69067.6
420000	2015	Hubei	2818.49	82310.9	1	3.53544	0.112338	104.12	50653.8	45.697	1556	8.55997e+06	627	80309.4	72127
420000	2016	Hubei	3270.56	84563.1	1	3.58518	0.115746	105.49	55665	44.8621	1230	7.39283e+06	661	82241.9	74166.7
420000	2017	Hubei	3698.89	89949.6	1	3.62754	0.122319	106.34	60199	43.5248	1987	6.99283e+06	853	86713.1	79326.7
420000	2018	Hubei	3951.21	96301.4	1	3.6725	0.124933	106.15	66615.7	43.41	1814	6.32113e+06	865	93148.4	85623.1
420000	2019	Hubei	4354.57	103464	1	3.6971	0.130713	101.45	77386.5	41.7	1692	6.71937e+06	784	96910	92303.2
420000	2020	Hubei	5973.48	113217	1	3.71698	0.14587	105.834	74440.5	39.2	1218	5.3674e+06	845	105752	100773
420000	2021	Hubei	7592.39	119297	1	3.77046	0.15424	106.28	86416	37.896	1210	5.2538e+06	829	113284	108353
420000	2022	Hubei	9211.3	123019	1	3.80733	0.16293	106.18	92059	39.5	2573	5.14019e+06	1043	117985	112987
430000	2006	Hunan	0	36025	1	2.76883	0.105553	103.85	11950	41.6	2568	9.46509e+06	363	35314	32620
430000	2007	Hunan	158.07	39560	1	2.84723	0.103302	106.25	14492	42.6	1765	9.65357e+06	364.5	39742	35685
430000	2008	Hunan	452.73	42825	1	2.95595	0.105103	107.1	17521	44.2	1515	1.02658e+07	366	41815	38615
430000	2009	Hunan	747.39	45318	1	3.054	0.111774	104.89	20428	43.5	1537	9.69205e+06	372	42940	40668
430000	2010	Hunan	1042.05	48398	1	3.1506	0.0977467	105.435	24719	45.8	1295	9.24854e+06	469	46028	43611
430000	2011	Hunan	1336.71	51872	1	3.24921	0.104807	105.98	29880	47.6	1862	10672664	395	49593	47477
430000	2012	Hunan	1620.26	54219	1	3.3569	0.111059	106.57	33480	47.42	2161	1.05251e+07	471	51822	49624
430000	2013	Hunan	1953.09	56633	1	3.44713	0.105706	105.7	36943	47	1656	9.72059e+06	524	53483	51527.2
430000	2014	Hunan	2168.01	59519.3	1	3.57094	0.108723	105.29	40270.5	46.1661	1416	9.98925e+06	573	57272.8	53576.2
430000	2015	Hunan	2402.06	62414.9	1	3.68135	0.112233	102.98	42753.9	44.3247	1524	8.5593e+06	594	59359.1	56088.8
430000	2016	Hunan	2820.97	65998.8	1	3.75138	0.118897	104.51	46382	42.284	1398	7.65599e+06	790	61452.6	58726.6
430000	2017	Hunan	3130.08	70442.9	1	3.81176	0.121719	101.68	49558	41.7235	1591	7.34484e+06	885	67668.7	62700.5
430000	2018	Hunan	3601.22	75610.8	1	3.87619	0.124867	101.51	52948.6	39.68	1463	6.334e+06	876	72434.6	67316.9
430000	2019	Hunan	4006.25	76540.2	1	3.92454	0.131437	103.88	57540.3	37.6	2767	6.72279e+06	952	74358.6	67662.8
430000	2020	Hunan	4331.86	81334.6	1	3.95105	0.148124	104.766	62900.2	38.1	2088	5.53031e+06	1006	80964	72879.8
430000	2021	Hunan	4657.47	87173	1	3.97537	0.154674	105.06	69440	39.3506	2181	5.53933e+06	1103	97624.4	79165.1
430000	2022	Hunan	4983.08	89083.6	1	3.99728	0.161185	104.83	73598	39.4	3282	5.54834e+06	1100	99439.3	81497.4
440000	2006	Guangdong	1068.07	140655	1	3.09241	0.07107	105.06	28332	51.3	6533	6.39974e+06	482	218463	125625
440000	2007	Guangdong	1162.52	157203	1	3.15359	0.0736144	103.72	33151	51.3	5650	6.49377e+06	789	274680	141315
440000	2008	Guangdong	1256.97	166602	1	3.2312	0.0755653	105.09	37589	51.6	4767	6.49625e+06	1096	377041	149536
440000	2009	Guangdong	1351.42	180684	1	3.30322	0.0747932	102.23	41166	49.2	3884	6.01626e+06	781	401604	161958
440000	2010	Guangdong	1445.87	190782	1	3.40153	0.0674887	108.73	44736	50	3001	5.5066e+06	822	420370	169386
440000	2011	Guangdong	1762.74	198464	1	3.48124	0.0655599	115.23	50807	49.7	2118	6.4044e+06	803	410600	179017
440000	2012	Guangdong	2062.77	207219	1	3.57038	0.069823	111.94	54095	48.54	2554	5.91236e+06	735	401669	186813
440000	2013	Guangdong	2366.42	217110	1	3.63337	0.0724441	110.84	58833	47.3	2253	5.64583e+06	762	411978	194644
440000	2014	Guangdong	2641.11	223676	1	3.70328	0.0827326	118.62	63469	46.3351	1382	5.79344e+06	683	421884	200717
440000	2015	Guangdong	3043.29	233376	1	3.77437	0.073715	113.51	67503	44.7911	2419	5.00736e+06	774	438376	210240
440000	2016	Guangdong	3812.46	246191	1	3.83967	0.0769323	113.02	74016	43.423	3456	4.6156e+06	751	452666	221737
440000	2017	Guangdong	4135.76	256956	1	3.8961	0.0774679	113.46	80932	42.3699	4493	4.92085e+06	800	455838	230172
440000	2018	Guangdong	4581.96	265760	1	3.94526	0.0826346	117.27	86412	41.83	5530	4.46144e+06	849	485418	238080
440000	2019	Guangdong	5317.6	277100	1	3.99857	0.0857887	118.05	94172	40.4	6567	4.24418e+06	868	502353	244262
440000	2020	Guangdong	5602.92	282760	1	4.03389	0.0858089	113.079	88210	39.2	7604	3.36187e+06	1037	525545	256111
440000	2021	Guangdong	5888.24	282527	1	4.07584	0.0912014	111.7	98285	40.379	8641	3.48296e+06	1072	532886	256361
440000	2022	Guangdong	6173.56	292976	1	4.10808	0.0959566	111.55	101905	40.9	9678	3.60406e+06	1175	539604	264659
450000	2006	Guangxi	0	24273	1	2.27006	0.0898617	109.18	10296	38.9	684	9.27719e+06	293	51276	20612
450000	2007	Guangxi	168.28	26135	1	2.35328	0.0918696	108.61	12555	40.7	887	9.44753e+06	307.5	53319	22026
450000	2008	Guangxi	484.48	27464	1	2.47148	0.0935217	109.21	14966	42.4	1129	9.46375e+06	322	55469	23597
450000	2009	Guangxi	800.68	29670	1	2.57718	0.0930965	110.76	16045	43.6	1039	8.29623e+06	321	57812	25990
450000	2010	Guangxi	1116.88	32875	1	2.66514	0.0924074	110.365	20219	47.1	1711	8.20003e+06	337	60225	28630
450000	2011	Guangxi	1433.08	37884	1	2.7213	0.0953989	109.97	25326	48.4	690	9.4519e+06	354	64461	33044
450000	2012	Guangxi	1671.24	40631	1	2.82554	0.093278	107.72	27952	47.93	927	9.26968e+06	279	66964	35254
450000	2013	Guangxi	1795.64	43435.1	1	2.92959	0.0929468	109.44	30741.2	47.7	635	8.92312e+06	294	69870.4	38114.5
450000	2014	Guangxi	1910.1	46834.3	1	3.0037	0.095351	108.36	33089.6	46.7365	743	9.00772e+06	302	72413.8	40245.5
450000	2015	Guangxi	2103.71	47952.4	1	3.06572	0.0976318	105.57	35190	45.9291	607	7.58034e+06	357	82381.8	41932.7
450000	2016	Guangxi	2557.03	50178.5	1	3.11129	0.0969344	108.43	38027	45.1677	882	6.77088e+06	373	84483.5	43459.3
450000	2017	Guangxi	2851.55	55297.5	1	3.18263	0.0974619	109.2	38102	40.2243	644	7.05819e+06	393	88788.9	48306.2
450000	2018	Guangxi	3278.54	58922.3	1	3.2422	0.100265	108.47	41489.2	39.67	863	6.35297e+06	416	92058.4	51329
450000	2019	Guangxi	3363.52	62877.3	1	3.32288	0.101674	106.98	42964	33.3	929	6.01116e+06	405	72408.8	54587.1
450000	2020	Guangxi	3739.2	66812.5	1	3.38642	0.121973	107.045	44308.9	32.1	641.5	5.16166e+06	384	74719.2	58134.4
450000	2021	Guangxi	4114.88	67556.5	1	3.46261	0.125893	107.47	49206	33.0946	354	5.42932e+06	391	76104.7	59444.3
450000	2022	Guangxi	4490.56	76382.6	1	3.53135	0.131337	107.25	52164	34	100	5.69698e+06	369	81235.5	66693.8
460000	2006	Hainan	1002.26	7637	1	0.688135	0.0865385	109.93	12654	27.4	677	707724	124	6661	6521
460000	2007	Hainan	1174.22	8254	1	0.732368	0.0886175	109.95	14555	29.8	634	746644	94.5	48289	7092
460000	2008	Hainan	1346.18	8628	1	0.795252	0.0894977	109.81	17175	29.8	591	758655	65	48754	7417
460000	2009	Hainan	1518.14	8996	1	0.854415	0.0876939	114.17	19254	26.8	548	634542	103	48947	7811
460000	2010	Hainan	1690.1	9434	1	0.955511	0.0784314	111.225	23831	27.7	505	562310	113	49029	8212
460000	2011	Hainan	1862.06	9950	1	1.04732	0.0688367	108.28	28898	28.3	462	747204	138	49784	8817
460000	2012	Hainan	2034.02	10939	1	1.10856	0.0727322	113.6	32377	28.17	419	584519	113	50668	9818
460000	2013	Hainan	2067.69	12450	1	1.16627	0.0814725	111.71	35663	27.7	376	672923	113	14422.6	10913.4
460000	2014	Hainan	2442.5	12522.2	1	1.23837	0.0765826	115.37	38923.7	25.0226	59	638532	117	14671.8	11175.8
460000	2015	Hainan	2883.25	12737	1	1.35325	0.0844233	110.47	40818	23.6532	54	564641	116	14883.4	11359.1
460000	2016	Hainan	3306.78	12934.5	1	1.39377	0.082489	111.46	44347	22.3515	164	573233	131	15265	11640.7
460000	2017	Hainan	3991.16	12972.6	1	1.43508	0.0819372	110.02	48430	22.327	142	580419	136	15342.8	11757
460000	2018	Hainan	4307.91	15418.7	1	1.49962	0.0821363	104.69	51955.3	22.68	139	507380	140	17370.5	13889.6
460000	2019	Hainan	4810.05	15984.7	1	1.60543	0.0931973	106.34	56506.8	20.7	189	467981	192	17660.7	14187.6
460000	2020	Hainan	5233.33	15870	1	1.76644	0.104303	112.857	55130.9	19.1	484	398726	181	17652.3	14383.5
460000	2021	Hainan	5656.61	16706.1	1	1.81482	0.108148	113.47	63707	19.1315	480	420987	234	18442.6	15170.6
460000	2022	Hainan	6079.89	17771.4	1	1.81156	0.112886	113.36	66602	19.2	394	443248	239	19682.7	16531
500000	2006	Chongqing	488.34	14805	1	1.92132	0.114478	102.56	12457	43	795	3.91328e+06	114	17827	13735
500000	2007	Chongqing	741.5	21229	1	2.00956	0.116828	102.56	14660	45.9	1233	3.75653e+06	204.5	24185	19300
500000	2008	Chongqing	994.66	25436	1	2.12406	0.119593	101.67	18025	47.7	825	3.93348e+06	295	28473	23377
500000	2009	Chongqing	1247.82	30143	1	2.22678	0.115765	100.66	22920	52.8	751	3.78531e+06	282	32451	27742
500000	2010	Chongqing	1500.98	35304	1	2.33795	0.115582	102.345	27596	55	1030	3.8933e+06	507	37695	32715
500000	2011	Chongqing	1754.14	41580	1	2.44755	0.124183	104.03	34500	55.4	1332	4115360	410	43854	38752
500000	2012	Chongqing	2110.5	45157	1	2.57108	0.129044	101.37	38914	52.37	1292	3.96367e+06	357	47156	41948
500000	2013	Chongqing	2482.61	46452	1	2.69056	0.132466	103.96	43223	50.5	1796	3.65048e+06	572	48123	42898
500000	2014	Chongqing	2746.3	49999.9	1	2.77633	0.141243	105.88	47850	45.7775	1443	3.47112e+06	648	52514.8	46029.9
500000	2015	Chongqing	3315.82	53579	1	2.87074	0.132921	100.6	52321	44.9784	1334	3.16915e+06	873	55934	49698
500000	2016	Chongqing	3492.19	55053.1	1	2.94916	0.139671	103.37	58502	44.5246	2153	2.98821e+06	917	59757.6	51316.7
500000	2017	Chongqing	3836.11	57376.3	1	3.02723	0.142795	99.57	63442	44.1942	2251	2.67756e+06	1444	61575.3	53638.4
500000	2018	Chongqing	4430.65	60410	1	3.0915	0.144712	100.35	65932.7	40.9	2824	2.4285e+06	1757	64777.8	56286.8
500000	2019	Chongqing	4530.36	63372.8	1	3.14329	0.153456	100.17	75828	40.2	3615	2.4935e+06	1842	67694.1	59140.4
500000	2020	Chongqing	4860.2	67405.2	1	3.15913	0.170761	102.209	78170.4	40	2129	2.08987e+06	1464	70680.2	62036.1
500000	2021	Chongqing	5190.04	70034.5	1	3.18097	0.177577	102.33	86879	40.098	2410	2.1315e+06	1502	73382.7	64705.2
500000	2022	Chongqing	5519.88	73113.8	1	3.22207	0.183022	102.04	90663	40.1	2561	2.17312e+06	1430	76584	67814.3
510000	2006	Sichuan	396.75	42692	1	2.99723	0.113005	103.23	10546	43.7	3099	1.41219e+07	351	54488	38332
510000	2007	Sichuan	620.76	45427	1	3.06572	0.109852	101.14	12893	44.2	2915	1.32532e+07	479.5	55918	41127
510000	2008	Sichuan	844.77	49133	1	3.19786	0.114484	102.64	15378	46.3	2731	1.36606e+07	608	58003	44188
510000	2009	Sichuan	1068.78	54950	1	3.31455	0.121952	100.93	17339	47.4	2547	1.36576e+07	673	66817	49158
510000	2010	Sichuan	1292.79	61738	1	3.40519	0.10955	102.68	21182	50.5	2363	1.38303e+07	711	72259	55320
510000	2011	Sichuan	1516.8	68330	1	3.51065	0.120345	104.43	26133	52.5	2179	1.36126e+07	761	77406	61137
510000	2012	Sichuan	1740.81	73577	1	3.66382	0.11814	109.96	29608	51.66	514	1.32216e+07	939	83179	65781
510000	2013	Sichuan	2066.41	79053.5	1	3.75326	0.127586	104.02	32617	51.7	1950	1.32767e+07	937	88894.4	70590.8
510000	2014	Sichuan	2305.81	83144.9	1	3.82777	0.139895	98.23	35128	48.928	2175	11751107	937	82115.7	74435.3
510000	2015	Sichuan	2638.14	88179.7	1	3.88937	0.129394	100.89	36775	44.0822	1903	1.09538e+07	1070	87096	78858.3
510000	2016	Sichuan	3238.64	104354	1	3.9497	0.136962	99.73	40003	40.8353	1631	1.06647e+07	1151	100557	92870.1
510000	2017	Sichuan	3680.6	113279	1	4.03158	0.139297	101.93	44651.3	38.7454	1359	1.00497e+07	1257	107505	100883
510000	2018	Sichuan	3900.12	120929	1	4.09251	0.149889	98.67	48883.2	37.67	1087	9.15681e+06	1395	113537	107611
510000	2019	Sichuan	4424.37	127810	1	4.14599	0.157382	96.73	55774	37.3	815	8.73951e+06	1295	124158	112734
510000	2020	Sichuan	4830.52	135545	1	4.17408	0.169317	102.186	58125.5	36.2	543	7.90714e+06	1315	130514	119302
510000	2021	Sichuan	5236.67	144964	1	4.19268	0.17582	102.03	64326	36.9565	271	8.24119e+06	1296	139518	127880
510000	2022	Sichuan	5642.82	148548	1	4.22523	0.181248	101.78	67777	37.3	0	8.57524e+06	1428	143459	131724
520000	2006	Guizhou	0	11900	1	1.8901	0.0805977	106.99	5787	43	314	6.3868e+06	139	26845	10355
520000	2007	Guizhou	0	12085	1	2.06939	0.0829792	107.12	6915	41.9	213	6.30521e+06	144.5	27193	10626
520000	2008	Guizhou	398.01	12154	1	2.17872	0.0814042	108.21	8824	42.3	256	6.50756e+06	150	27484	10751
520000	2009	Guizhou	672.31	12631	1	2.27727	0.0827117	107.03	10309	37.7	332	6.04481e+06	216	27771	10885
520000	2010	Guizhou	946.61	13726	1	2.35423	0.085684	109.52	13119	39.1	450	5.93832e+06	211	28675	11358
520000	2011	Guizhou	1220.91	16421	1	2.46385	0.0910379	112.01	16413	38.5	488	6.46578e+06	203	30521	13704
520000	2012	Guizhou	1378.38	19221	1	2.63333	0.0915689	105.66	19710	39.08	511	6.769e+06	248	32948	16563
520000	2013	Guizhou	1577.7	23964	1	2.81361	0.0927867	107.05	23151	40.5	301	6.22652e+06	281	34026	21565
520000	2014	Guizhou	1846.75	24586.7	1	2.90252	0.0922248	104.68	26437	41.6283	279	6.38298e+06	281	35721.5	22634
520000	2015	Guizhou	2136.78	28308.7	1	2.97757	0.0947867	107.12	29847.2	39.4935	403	5.48406e+06	272	36739.2	26247.6
520000	2016	Guizhou	2472.37	31080.3	1	3.04595	0.0962393	106.65	33246	39.6505	469	5.19198e+06	296	40807.8	29074.2
520000	2017	Guizhou	2916.38	36505.2	1	3.14845	0.0994867	107.23	37956.1	40.0872	522	4.84251e+06	328	47360	34131.6
520000	2018	Guizhou	3352.12	40698.8	1	3.20112	0.113406	109.37	41243.6	38.87	653	4.32921e+06	357	51561.3	37830.4
520000	2019	Guizhou	3838.96	42791.5	1	3.27714	0.115808	107.42	46433	36.1	751	4.10878e+06	365	54432.7	39764.4
520000	2020	Guizhou	3863.05	45780.6	1	3.31926	0.115566	104.499	46266.7	34.8	286	3.55306e+06	423	56824.8	43412.4
520000	2021	Guizhou	3887.14	49608.5	1	3.39081	0.117628	104.79	50808	35.6609	69	3.86229e+06	352	99356.4	47248.6
520000	2022	Guizhou	3911.23	50345.5	1	3.43302	0.121241	104.55	52321	35.3	243	4.17151e+06	374	100487	47987.9
530000	2006	Yunnan	419.31	14004	1	2.39699	0.0752436	107.15	8970	42.8	492	1.01311e+07	341	13169	13169
530000	2007	Yunnan	591.27	17905	1	2.47654	0.0744869	106.32	10540	43.3	707	1.0399e+07	342.5	16511	15439
530000	2008	Yunnan	763.23	19988	1	2.56187	0.0787603	108.3	12587	43	463	9.92212e+06	344	18391	17491
530000	2009	Yunnan	935.19	24189	1	2.64048	0.0859614	108	13539	41.9	1457	1.01351e+07	443	22372	21057
530000	2010	Yunnan	1107.15	28033	1	2.7543	0.0763541	106.05	15752	44.6	950	9.73623e+06	448	28126	24499
530000	2011	Yunnan	1467.66	31147	1	2.85302	0.0768628	104.1	19265	42.5	622	1.01635e+07	424	31940	27679
530000	2012	Yunnan	1626.26	33796	1	2.96887	0.0775583	105.88	22195	42.87	1281	9.87434e+06	517	35313	30347
530000	2013	Yunnan	1808.68	35332.3	1	3.045	0.0801189	107.56	25322	42	1259	9.85586e+06	513	34906.3	31516.2
530000	2014	Yunnan	1967.16	37265.8	1	3.11307	0.0872192	105.4	27263.6	41.2172	1105	1.00087e+07	538	37308.8	33590
530000	2015	Yunnan	2309.65	39514.2	1	3.168	0.0840604	104.98	28806	39.7684	1139	8.93689e+06	553	39416.1	35612.6
530000	2016	Yunnan	2754.12	42813.4	1	3.23317	0.0837548	102.16	31093	38.4771	611	8.51465e+06	492	43101.1	38642.9
530000	2017	Yunnan	3149.36	44398.7	1	3.31346	0.0840112	107.41	34221	37.8898	730	8.341e+06	637	45173.5	39824.1
530000	2018	Yunnan	3425.52	46299.2	1	3.37143	0.0957458	107.67	37136.3	38.91	773	7.90821e+06	583	46425.6	41313.7
530000	2019	Yunnan	3708.89	48370.5	1	3.4401	0.0988277	104.14	47944	34.3	1081	7.87904e+06	645	48585.6	43559
530000	2020	Yunnan	4044.74	51232.3	1	3.48186	0.107463	107.164	51975.2	33.8	444	7.46158e+06	614	51337.5	46305.5
530000	2021	Yunnan	4380.59	53223.6	1	3.49742	0.112748	106.34	57686	35.3242	466	8.19421e+06	678	53237.9	48156.2
530000	2022	Yunnan	4716.44	55561.8	1	3.52988	0.116673	106.1	61716	36.2	1723	8.92684e+06	658	63269.9	50899.8
610000	2006	Shaanxi	253.18	22768	0	2.40604	0.0892578	101.19	12138	53.9	718	8.83619e+06	417	18873	18360
610000	2007	Shaanxi	593.13	24600	0	2.46725	0.0963558	101.55	14607	54.2	576	8.51654e+06	417.5	21524	19854
610000	2008	Shaanxi	933.08	25548	0	2.53489	0.0958852	102.79	18246	56.1	859	8.03502e+06	418	22230	21062
610000	2009	Shaanxi	1273.03	26575	0	2.59824	0.0989434	102.58	21688	51.9	727	8.01181e+06	436	23426	22025
610000	2010	Shaanxi	1612.98	29042	0	2.65535	0.085295	104	27133	53.8	756	8.63971e+06	442	26063	24147
610000	2011	Shaanxi	1952.93	31292	0	2.73307	0.0849074	105.42	33464	55.4	466	9.50581e+06	439	28169	26364
610000	2012	Shaanxi	2292.88	34848	0	2.8285	0.092767	107.08	38564	55.86	496	8.80123e+06	520	30990	28935
610000	2013	Shaanxi	2701.11	36771.6	0	2.91831	0.0982841	105.02	43117	55.5	685	8.42273e+06	540	33852.7	31001.1
610000	2014	Shaanxi	2977.53	39143.4	0	2.99273	0.106118	107.05	46929	54.1395	685	7.8387e+06	580	36354	33004.6
610000	2015	Shaanxi	3307.08	43550.7	0	3.05353	0.103494	102.59	47626	50.3951	593	7.36491e+06	624	56107.6	36898.2
610000	2016	Shaanxi	3535.66	45251.7	0	3.11529	0.107422	101.93	51015	48.9223	1162	7.24872e+06	757	58679	38566.9
610000	2017	Shaanxi	4010.09	51328.6	0	3.18346	0.110967	97.38	57266.3	49.6962	1033	7.16929e+06	974	69219.3	45998.2
610000	2018	Shaanxi	4508.42	52553	0	3.23357	0.111602	100.47	63477.5	49.75	1338	6.53893e+06	1038	71284.8	47634.7
610000	2019	Shaanxi	4706.8	53372.5	0	3.28016	0.120466	103	66649	46.4	1338	6.42857e+06	1035	59615.7	48480.3
610000	2020	Shaanxi	5127.85	55986.8	0	3.30469	0.133234	104.787	66291.6	43.4	1800	5.69996e+06	1123	65893.7	50898.8
610000	2021	Shaanxi	5548.9	63773.7	0	3.34815	0.139961	104.26	75360	46.3157	2034	5.35586e+06	1108	76176.3	57466.5
610000	2022	Shaanxi	5969.95	66204	0	3.36592	0.146799	104.1	82864	48.6	1823	5.01177e+06	1073	80268.9	59680.6
620000	2006	Gansu	545.02	14978	0	1.88707	0.0739143	102.53	8757	45.8	1688	1.55031e+07	265	9198	9198
620000	2007	Gansu	697.23	13354	0	1.95019	0.0782409	102.82	10346	47.3	1419	1.57128e+07	275.5	12598	12028
620000	2008	Gansu	849.44	15045	0	2.02683	0.0816799	102.39	12110	46.3	1150	1.48833e+07	286	14054	13362
620000	2009	Gansu	1001.65	16515	0	2.09802	0.083401	103.8	12872	45.1	881	1.60111e+07	295	14702	14065
620000	2010	Gansu	1153.86	17159	0	2.20166	0.0824863	105.99	16113	48.2	612	1.54745e+07	305	15275	14645
620000	2011	Gansu	1535	18260	0	2.25024	0.0890542	108.18	19595	47.4	343	1.57512e+07	353	16337	15750
620000	2012	Gansu	1725.36	20462	0	2.41859	0.0923885	106.01	21978	46.02	854	1.45521e+07	380	18548	17979
620000	2013	Gansu	2006.89	23301	0	2.45187	0.0889212	105.64	24538.9	45	944	1.66035e+07	392	21166.3	20436.6
620000	2014	Gansu	2199.13	24010.5	0	2.50471	0.0893358	107.6	26432.9	42.8043	649	1.57844e+07	462	22342.2	21510.1
620000	2015	Gansu	2516.1	25196.3	0	2.5471	0.0936416	106.18	26165.3	36.7401	709	1.50037e+07	468	23560.1	22679.6
620000	2016	Gansu	2889.18	27417.6	0	2.59749	0.0995446	102.85	27643	34.9365	743	1.42646e+07	530	26339.1	25453.5
620000	2017	Gansu	3095.17	28914.8	0	2.68512	0.103269	103.27	28496.5	34.3408	817	1.31748e+07	638	26851	25789.7
620000	2018	Gansu	3303.72	29861.1	0	2.78932	0.113167	103.65	31336.1	33.89	951	1.3758e+07	713	27221.8	26443.3
620000	2019	Gansu	3527.34	31547.8	0	2.89702	0.115154	102.19	32994.6	32.8	1036	1.18254e+07	713	29186.1	28117.2
620000	2020	Gansu	4059.58	32702.4	0	2.84433	0.125813	103.102	35994.8	31.6	602	1.18815e+07	713	30252.6	29280.6
620000	2021	Gansu	4591.82	33665.8	0	2.90799	0.130423	103.45	41046	33.8422	607	1.19431e+07	779	31168	30363.5
620000	2022	Gansu	5124.06	35040.8	0	2.93863	0.134318	103.21	44968	35.2	1138	1.20047e+07	748	32834	32028.1
630000	2006	Qinghai	613.67	2925	0	0.438255	0.0697168	103.15	11762	51.6	47	8.63765e+06	73	2744	2682
630000	2007	Qinghai	875.56	3040	0	0.470004	0.0652131	102.74	14257	53.3	75	9.48894e+06	86.5	3022	2960
630000	2008	Qinghai	1137.45	3117	0	0.565314	0.0685041	101.61	17389	55.1	367	8.63031e+06	100	3130	3035
630000	2009	Qinghai	1399.34	3261	0	0.652325	0.069923	101.21	19454	53.2	23	9.54817e+06	113	3290	3227
630000	2010	Qinghai	1661.23	3346	0	0.71784	0.0630353	101.91	24115	55.1	40	9.03174e+06	114	3387	3315
630000	2011	Qinghai	1923.12	3793	0	0.837248	0.0593325	102.61	29522	58.4	182	9.00615e+06	131	3894	3831
630000	2012	Qinghai	2485.95	3968	0	0.955511	0.0700544	106.35	33181	57.69	141	7.74189e+06	134	4033	3865
630000	2013	Qinghai	2813.15	4909.43	0	1.08181	0.0715035	103.85	36875	57.3	40	9.41402e+06	124	4772.46	4603.46
630000	2014	Qinghai	3004.89	5234.5	0	1.19392	0.071028	101.09	39671	53.5883	155	9.31828e+06	151	5340.18	5141.91
630000	2015	Qinghai	3667.8	5786.92	0	1.23837	0.070974	109.29	41252	49.9497	83	8.42647e+06	142	5731.55	5482.78
630000	2016	Qinghai	4043.05	6143.34	0	1.24415	0.0721877	105.8	43531	48.5903	172	8.19443e+06	152	6151.49	5776.72
630000	2017	Qinghai	4513.49	6505.7	0	1.34286	0.0789634	105.93	44047	44.2852	220	7.65932e+06	139	6425.57	6220.88
630000	2018	Qinghai	5107.2	6864.08	0	1.36354	0.0758342	108.34	47689.5	43.52	264	8.31355e+06	186	6676.77	6438.02
630000	2019	Qinghai	5843.23	7577.31	0	1.4207	0.0853581	106.91	48981.5	39.1	75	6.89064e+06	215	7309.06	7112.44
630000	2020	Qinghai	6450.25	8444	0	1.41828	0.086782	104.973	50818.6	38	368	6.71904e+06	233	8442.96	7928.1
630000	2021	Qinghai	7057.27	8683.42	0	1.43984	0.0989028	101.19	56398	39.8194	238	6.8686e+06	234	8720.5	8206.64
630000	2022	Qinghai	7664.29	9134.91	0	1.45629	0.102232	100.95	60724	43.9	179	7.01815e+06	229	9160.32	8557.76
640000	2006	Ningxia	688.115	7805	0	0.604316	0.0595775	103.84	11847	49.2	144	2.50359e+06	50	8386	6646
640000	2007	Ningxia	914.28	9800	0	0.636577	0.0624101	103.08	14649	50.8	215	2.23136e+06	69.5	12067	8891
640000	2008	Ningxia	1140.45	11756	0	0.71784	0.0647027	103.71	17892	52.9	112	2.18948e+06	89	14546	11053
640000	2009	Ningxia	1366.61	12443	0	0.792993	0.0679506	104.24	21777	48.9	274	2.0639e+06	89	14525	11699
640000	2010	Ningxia	1592.77	13321	0	0.86289	0.0641001	107.655	26860	49	287	2.33215e+06	86	17387	12535
640000	2011	Ningxia	1818.94	13904	0	0.947789	0.0547318	111.07	33043	50.2	304	2.26771e+06	76	18399	13175
640000	2012	Ningxia	2085.87	15331	0	1.02245	0.0662963	104.52	36394	49.52	487	2.13469e+06	58	19833	14644
640000	2013	Ningxia	2568.91	16193	0	1.13462	0.0707538	104.32	39613	49.3	499	2.14439e+06	73	21919	15509
640000	2014	Ningxia	3125.39	16760	0	1.17865	0.067778	105.8	41834	48.7351	443	2.00336e+06	72	23195.3	16075.7
640000	2015	Ningxia	3411.75	17236.8	0	1.21788	0.0736178	106.16	43805	47.3801	281	2.02732e+06	81	24132.2	16534.5
640000	2016	Ningxia	3730.5	17860	0	1.28923	0.0778327	106.7	47194	46.9748	397	1.99033e+06	79	25088.2	16969.5
640000	2017	Ningxia	4383.5	18510.6	0	1.38128	0.0845921	96.91	50765	45.8993	271	1.86511e+06	128	26417.5	17572.9
640000	2018	Ningxia	4992.64	19534.9	0	1.41099	0.0899255	98.27	54094.2	44.54	601	1.78377e+06	162	25114.9	18508.8
640000	2019	Ningxia	4909.75	20219.7	0	1.41099	0.0951147	105.95	54217	42.3	854	1.55061e+06	115	26215.9	19094.8
640000	2020	Ningxia	5244.28	20735.2	0	1.41828	0.0961901	103.827	54527.8	41	599	1.49035e+06	114	26933.9	19596
640000	2021	Ningxia	5578.81	20809.7	0	1.41585	0.100547	104.11	62549	44.7018	1005	1.54066e+06	140	27111.1	19652.6
640000	2022	Ningxia	5913.34	20472.7	0	1.43031	0.10429	103.89	69781	48.3	967	1.59098e+06	125	26417.6	19619.2
650000	2006	Xinjiang	936.11	20196	0	2.11986	0.0664847	102.41	15000	48	266	7.79321e+07	287	18048	17886
650000	2007	Xinjiang	1121.28	21736	0	2.20055	0.0680903	103.47	16999	46.8	286	8.35317e+07	283	32648	19233
650000	2008	Xinjiang	1306.45	23928	0	2.29001	0.0718796	103.14	19893	49.6	779	78327305	279	34239	21316
650000	2009	Xinjiang	1491.62	29055	0	2.37211	0.0665999	102.61	19942	45.1	501	79617617	314	36359	26207
650000	2010	Xinjiang	1676.79	30530	0	2.45273	0.0618982	103.96	25034	47.7	622	8.38293e+07	321	37686	27773
650000	2011	Xinjiang	2309.05	33772	0	2.52892	0.0660802	105.31	30087	48.8	267	7.89661e+07	302	44097	30672
650000	2012	Xinjiang	2536.29	34428	0	2.57718	0.0679549	103.97	33796	46.39	728	7.98858e+07	330	49512	31355
650000	2013	Xinjiang	2945.97	38756.9	0	2.61958	0.0636772	105.25	37552.5	45	1097	8.47917e+07	320	53562.2	35269.2
650000	2014	Xinjiang	3266.62	41194.2	0	2.66026	0.0686946	104.5	40648	42.5835	1122	8.38397e+07	326	57049.7	37711.2
650000	2015	Xinjiang	3691	44413.8	0	2.71005	0.0712862	104.12	40036	38.5681	1103	7.84796e+07	341	60774.7	40413.4
650000	2016	Xinjiang	4012.98	46185.4	0	2.75302	0.0723035	104.48	40564	37.794	1084	8.2964e+07	345	64755.3	42290.8
650000	2017	Xinjiang	4453.89	49718.9	0	2.819	0.0728352	102.12	44941	39.7988	1065	7.12546e+07	348	68921.3	45404.3
650000	2018	Xinjiang	4843.23	51977.6	0	2.88424	0.0715583	99.76	49474.7	40.3	1046	8.05277e+07	358	72853.3	47266.8
650000	2019	Xinjiang	4844.05	49041.1	0	2.92531	0.0806714	101.73	54280	35.3	1027	7.17345e+07	352	68087.5	44212.3
650000	2020	Xinjiang	5841.48	52556.4	0	2.89867	0.0775901	106.852	53593.2	34.4	1008	7.37427e+07	334	70829.5	47285.6
650000	2021	Xinjiang	6838.91	54133.1	0	2.9237	0.0808328	107.29	61725	37.3342	989	6.81292e+07	323	73737.1	49654.9
650000	2022	Xinjiang	7836.34	58798.1	0	2.88815	0.0838963	107.03	68552	41	970	6.25156e+07	503	78620.2	54280.2
